# Supplementary material for: LaZnB5O10, the first lanthanum zinc borate
Source: Acta Crystallogr Sect E Struct Rep Online. 2009 Dec 4;66(Pt 1):i1. doi: 10.1107/S1600536809050922 (PMC2980020; doi:10.1107/S1600536809050922)
Supplement: Supplementary file 1 [file e-66-000i1-sup1.cif]

##############################################################################
###                                                                        ###
###        Electronic paper (Acta Crystallographica Section E)             ###
###                                                                        ###
##############################################################################
#                                                                            #
# This CIF contains the data in a paper accepted for publication in Acta     #
# Crystallographica Section E. It conforms to the requirements of Notes      #
# for Authors for Section E, and has been peer reviewed under the auspices   #
# of the IUCr Commission on Journals.                                        #
#                                                                            #
# Full details of the Crystallographic Information File format               #
# are given in the paper "The Crystallographic Information File (CIF):       #
# a New Standard Archive File for Crystallography" by S. R. Hall, F. H.      #
# Allen and I. D. Brown [Acta Cryst. (1991), A47, 655-685].                  #
#                                                                            #
# The current version of the core CIF dictionary is obtainable from          #
# ftp://ftp.iucr.org/pub/cif_core.dic. The current version number is 2.4.    #
#                                                                            #
# Software is freely available for graphical display of the structure(s) in  #
# this CIF.  For information consult the CIF home page http://www.iucr.org/  #
# cif/home.html                                                              #
#                                                                            #
# This file may be used for bona fide research purposes within the           #
# scientific community so long as proper attribution is given to the journal # 
# article from which it was obtained.                                        #
#                                                                            #
##############################################################################
                                             
data_I
_audit_creation_method     SHELXL-97
_chemical_name_systematic
;
Lanthanum zinc pentaborate
;
_chemical_name_common     'lanthanum zinc pentaborate'
_chemical_formula_sum     'B5 La O10 Zn'
_chemical_formula_structural     'La Zn (B5 O10)'
_chemical_formula_iupac     'La Zn B5 O10'
_chemical_formula_weight     418.33
_chemical_melting_point     ?
_symmetry_cell_setting     Monoclinic
_symmetry_space_group_name_H-M     'P 21/n'
_symmetry_space_group_name_Hall     '-P 2yn'
loop_
    _symmetry_equiv_pos_as_xyz
    'x, y, z'
    '-x+1/2, y+1/2, -z+1/2'
    '-x, -y, -z'
    'x-1/2, -y-1/2, z-1/2'
_cell_length_a     8.7923(19)
_cell_length_b     7.629(2)
_cell_length_c     9.566(2)
_cell_angle_alpha     90.00
_cell_angle_beta     92.667(19)
_cell_angle_gamma     90.00
_cell_volume     641.0(3)
_cell_formula_units_Z     4
_cell_measurement_reflns_used     36
_cell_measurement_theta_min     5.81
_cell_measurement_theta_max     12.52
_cell_measurement_temperature     295(2)
_exptl_crystal_description     prism
_exptl_crystal_colour     colorless
_exptl_crystal_size_max     0.10
_exptl_crystal_size_mid     0.08
_exptl_crystal_size_min     0.06
_exptl_crystal_density_diffrn     4.335
_exptl_crystal_density_meas     ?
_exptl_crystal_density_method     'not measured'
_exptl_crystal_F_000     768
_exptl_absorpt_coefficient_mu     10.370
_exptl_absorpt_correction_type     psi-scan
_exptl_absorpt_process_details     '(North <i>et al.</i>,  1968)'
_exptl_absorpt_correction_T_min     0.2590
_exptl_absorpt_correction_T_max     0.3466
_exptl_special_details
;
;
_diffrn_ambient_temperature     295(2)
_diffrn_radiation_type     MoK\a
_diffrn_radiation_wavelength     0.71073
_diffrn_radiation_source     'fine-focus sealed tube'
_diffrn_radiation_monochromator     graphite
_diffrn_measurement_device_type     'Bruker P4'
_diffrn_measurement_method     '\w scans'
_diffrn_detector_area_resol_mean     ?
_diffrn_reflns_number     3122
_diffrn_reflns_av_R_equivalents     0.0330
_diffrn_reflns_av_sigmaI/netI     0.0432
_diffrn_reflns_theta_min     3.08
_diffrn_reflns_theta_max     32.49
_diffrn_reflns_theta_full     32.49
_diffrn_measured_fraction_theta_max     0.996
_diffrn_measured_fraction_theta_full     0.996
_diffrn_reflns_limit_h_min     -13
_diffrn_reflns_limit_h_max     1
_diffrn_reflns_limit_k_min     -1
_diffrn_reflns_limit_k_max     11
_diffrn_reflns_limit_l_min     -14
_diffrn_reflns_limit_l_max     14
_diffrn_standards_number     3
_diffrn_standards_interval_count     97
_diffrn_standards_interval_time     ?
_diffrn_standards_decay_%     0
_refine_special_details
;
Refinement of <i>F</i>^2^ against ALL reflections. The weighted <i>R</i>-factor
<i>wR</i> and goodness of fit <i>S</i> are based on <i>F</i>^2^, conventional
<i>R</i>-factors <i>R</i> are based on <i>F</i>, with <i>F</i> set to zero for
negative <i>F</i>^2^. The threshold expression of <i>F</i>^2^ >
\s(<i>F</i>^2^) is used only for calculating <i>R</i>-factors(gt) <i>etc</i>.
and is not relevant to the choice of reflections for refinement.
<i>R</i>-factors based on <i>F</i>^2^ are statistically about twice as large
as those based on <i>F</i>, and <i>R</i>- factors based on ALL data will be
even larger.
;
_reflns_number_total     2318
_reflns_number_gt     2174
_reflns_threshold_expression     I>2\s(I)
_refine_ls_structure_factor_coef     Fsqd
_refine_ls_matrix_type     full
_refine_ls_R_factor_all     0.0372
_refine_ls_R_factor_gt     0.0355
_refine_ls_wR_factor_gt     0.0850
_refine_ls_wR_factor_ref     0.0862
_refine_ls_goodness_of_fit_ref     1.009
_refine_ls_restrained_S_all     1.009
_refine_ls_number_reflns     2318
_refine_ls_number_parameters     155
_refine_ls_number_restraints     0
_refine_ls_hydrogen_treatment     .
_refine_ls_weighting_scheme     calc
_refine_ls_weighting_details
        'calc w=1/[\s^2^(Fo^2^)+(0.0010P)^2^+14.0000P] where P=(Fo^2^+2Fc^2^)/3'
_atom_sites_solution_hydrogens     .
_atom_sites_solution_primary     direct
_atom_sites_solution_secondary     difmap
_refine_ls_shift/su_max     0.000
_refine_ls_shift/su_mean     0.000
_refine_diff_density_max     3.810
_refine_diff_density_min     -1.634
_refine_ls_extinction_method     'SHELXL97 (Sheldrick, 2008)'
_refine_ls_extinction_coef     0.133(3)
_refine_ls_extinction_expression
                                  'Fc^*^=kFc[1+0.001xFc^2^\l^3^/sin(2\q)]^-1/4^'
loop_
    _atom_type_symbol
    _atom_type_description
    _atom_type_scat_dispersion_real
    _atom_type_scat_dispersion_imag
    _atom_type_scat_source
    'B' 'B' 0.0013 0.0007
                         'International Tables Vol C Tables 4.2.6.8 and 6.1.1.4'
    'O' 'O' 0.0106 0.0060
                         'International Tables Vol C Tables 4.2.6.8 and 6.1.1.4'
    'Zn' 'Zn' 0.2839 1.4301
                         'International Tables Vol C Tables 4.2.6.8 and 6.1.1.4'
    'La' 'La' -0.2871 2.4523
                         'International Tables Vol C Tables 4.2.6.8 and 6.1.1.4'
_computing_data_collection     'XSCANS (Bruker, 2001)'
_computing_cell_refinement     'XSCANS (Bruker, 2001)'
_computing_data_reduction     'XSCANS (Bruker, 2001)'
_computing_structure_solution     'SHELXS97 (Sheldrick, 2008)'
_computing_structure_refinement     'SHELXL97 (Sheldrick, 2008)'
_computing_molecular_graphics     'DIAMOND (Brandenburg, 2001)'
_computing_publication_material     'SHELXL97 (Sheldrick, 2008)'
loop_
    _atom_site_type_symbol
    _atom_site_label
    _atom_site_fract_x
    _atom_site_fract_y
    _atom_site_fract_z
    _atom_site_U_iso_or_equiv
    _atom_site_adp_type
    _atom_site_calc_flag
    _atom_site_refinement_flags
    _atom_site_occupancy
    _atom_site_disorder_assembly
    _atom_site_disorder_group
    La La1 0.18084(3) 0.68446(4) 0.23425(3) 0.00861(13) Uani d . 1 . .
    Zn Zn1 0.88916(7) 0.41215(8) 0.38049(7) 0.01160(16) Uani d . 1 . .
    O O1 0.4743(4) 0.7209(5) 0.2592(4) 0.0097(6) Uani d . 1 . .
    O O2 0.5128(4) 0.4196(5) 0.1869(4) 0.0105(6) Uani d . 1 . .
    O O3 0.6830(4) 0.5372(5) 0.3613(4) 0.0104(6) Uani d . 1 . .
    O O4 0.5839(4) 0.9780(5) 0.3570(4) 0.0099(6) Uani d . 1 . .
    O O5 0.3289(4) 0.8921(5) 0.4150(4) 0.0097(6) Uani d . 1 . .
    O O6 0.5383(4) 0.7202(5) 0.5088(4) 0.0102(6) Uani d . 1 . .
    O O7 0.8125(4) 1.1547(5) 0.3721(4) 0.0100(6) Uani d . 1 . .
    O O8 0.6912(4) 0.3737(5) 0.0101(4) 0.0098(6) Uani d . 1 . .
    O O9 0.5056(4) 0.1522(5) 0.0688(4) 0.0101(6) Uani d . 1 . .
    O O10 0.7299(4) 0.5391(5) 0.6081(4) 0.0112(6) Uani d . 1 . .
    B B1 0.5877(6) 0.5824(7) 0.2330(5) 0.0082(8) Uani d . 1 . .
    B B2 0.5734(6) 0.3144(7) 0.0839(6) 0.0096(9) Uani d . 1 . .
    B B3 0.4843(6) 0.8275(7) 0.3895(6) 0.0092(9) Uani d . 1 . .
    B B4 0.7168(6) 1.0340(7) 0.4479(5) 0.0093(9) Uani d . 1 . .
    B B5 0.6498(6) 0.5943(7) 0.4924(6) 0.0092(8) Uani d . 1 . .
loop_
    _atom_site_aniso_label
    _atom_site_aniso_U_11
    _atom_site_aniso_U_22
    _atom_site_aniso_U_33
    _atom_site_aniso_U_12
    _atom_site_aniso_U_13
    _atom_site_aniso_U_23
    La1 0.00934(16) 0.00822(17) 0.00831(16) 0.00018(8) 0.00087(9) 0.00037(8)
    Zn1 0.0114(3) 0.0094(3) 0.0140(3) 0.0001(2) 0.0000(2) -0.0002(2)
    O1 0.0091(14) 0.0105(15) 0.0095(14) -0.0007(12) 0.0003(11) 0.0014(12)
    O2 0.0115(15) 0.0104(15) 0.0098(14) -0.0014(12) 0.0028(12) -0.0009(12)
    O3 0.0126(15) 0.0104(15) 0.0083(14) 0.0029(12) 0.0006(11) -0.0016(12)
    O4 0.0096(14) 0.0099(15) 0.0100(14) -0.0025(12) -0.0002(11) 0.0007(12)
    O5 0.0073(14) 0.0135(16) 0.0085(14) 0.0028(12) 0.0008(11) -0.0006(12)
    O6 0.0107(14) 0.0082(14) 0.0117(15) 0.0026(12) 0.0010(12) 0.0003(12)
    O7 0.0100(15) 0.0087(14) 0.0116(15) -0.0003(12) 0.0033(12) -0.0006(12)
    O8 0.0108(15) 0.0085(15) 0.0103(14) -0.0028(12) 0.0036(12) -0.0011(12)
    O9 0.0121(15) 0.0087(15) 0.0098(15) -0.0018(12) 0.0018(12) -0.0004(12)
    O10 0.0121(15) 0.0114(16) 0.0099(14) 0.0014(13) -0.0001(12) 0.0020(12)
    B1 0.010(2) 0.007(2) 0.0076(19) 0.0018(16) 0.0003(16) 0.0002(16)
    B2 0.008(2) 0.012(2) 0.009(2) 0.0015(17) 0.0019(16) -0.0001(17)
    B3 0.009(2) 0.010(2) 0.009(2) 0.0031(17) 0.0014(16) -0.0008(16)
    B4 0.010(2) 0.010(2) 0.0080(19) 0.0003(17) 0.0009(16) 0.0005(16)
    B5 0.009(2) 0.009(2) 0.010(2) 0.0006(16) 0.0027(16) 0.0002(17)
_geom_special_details
;
All e.s.d.'s (except the e.s.d. in the dihedral angle between two l.s. planes)
are estimated using the full covariance matrix. The cell e.s.d.'s are taken
into account individually in the estimation of e.s.d.'s in distances, angles
and torsion angles; correlations between e.s.d.'s in cell parameters are only
used when they are defined by crystal symmetry. An approximate (isotropic)
treatment of cell e.s.d.'s is used for estimating e.s.d.'s involving l.s.
planes.
;
loop_
    _geom_bond_atom_site_label_1
    _geom_bond_atom_site_label_2
    _geom_bond_site_symmetry_2
    _geom_bond_distance
    _geom_bond_publ_flag
    La1 O10 3_666 2.385(4) ?
    La1 O10 4_575 2.478(4) ?
    La1 O6 4_575 2.549(4) ?
    La1 O9 2 2.566(4) ?
    La1 O1 . 2.595(4) ?
    La1 O2 2 2.608(4) ?
    La1 O5 . 2.643(4) ?
    La1 O5 2_545 2.648(4) ?
    La1 O8 3_665 2.678(4) ?
    Zn1 O3 . 2.049(4) ?
    Zn1 O7 1_545 2.077(4) ?
    Zn1 O9 4_666 2.088(4) ?
    Zn1 O9 2_655 2.099(4) ?
    Zn1 O1 2_645 2.346(4) ?
    Zn1 O4 2_645 2.350(4) ?
    B1 O1 . 1.482(6) ?
    B3 O1 . 1.488(7) ?
    B2 O2 . 1.396(6) ?
    B1 O2 . 1.464(7) ?
    B5 O3 . 1.372(6) ?
    B1 O3 . 1.495(6) ?
    B3 O4 . 1.486(7) ?
    B4 O4 . 1.486(7) ?
    B3 O5 . 1.484(6) ?
    B4 O5 3_676 1.500(6) ?
    B5 O6 . 1.387(6) ?
    B3 O6 . 1.466(7) ?
    B4 O7 . 1.462(7) ?
    B1 O7 2_645 1.472(6) ?
    B2 O8 . 1.358(6) ?
    B4 O8 2_655 1.511(7) ?
    B2 O9 . 1.378(7) ?
    B5 O10 . 1.351(6) ?
loop_
    _geom_angle_atom_site_label_1
    _geom_angle_atom_site_label_2
    _geom_angle_atom_site_label_3
    _geom_angle_site_symmetry_1
    _geom_angle_site_symmetry_3
    _geom_angle
    _geom_angle_publ_flag
    O10 La1 O10 3_666 4_575 148.99(6) ?
    O10 La1 O6 3_666 4_575 150.84(13) ?
    O10 La1 O6 4_575 4_575 55.60(12) ?
    O10 La1 O9 3_666 2 70.71(13) ?
    O10 La1 O9 4_575 2 124.81(12) ?
    O6 La1 O9 4_575 2 110.05(12) ?
    O10 La1 O1 3_666 . 73.86(13) ?
    O10 La1 O1 4_575 . 76.04(12) ?
    O6 La1 O1 4_575 . 119.66(12) ?
    O9 La1 O1 2 . 127.52(12) ?
    O10 La1 O2 3_666 2 120.59(12) ?
    O10 La1 O2 4_575 2 71.71(12) ?
    O6 La1 O2 4_575 2 75.30(12) ?
    O9 La1 O2 2 2 53.55(12) ?
    O1 La1 O2 . 2 124.01(12) ?
    O10 La1 O5 3_666 . 82.96(13) ?
    O10 La1 O5 4_575 . 73.55(12) ?
    O6 La1 O5 4_575 . 126.16(12) ?
    O9 La1 O5 2 . 83.62(12) ?
    O1 La1 O5 . . 54.44(12) ?
    O2 La1 O5 2 . 72.95(12) ?
    O10 La1 O5 3_666 2_545 74.93(12) ?
    O10 La1 O5 4_575 2_545 117.16(12) ?
    O6 La1 O5 4_575 2_545 77.42(12) ?
    O9 La1 O5 2 2_545 108.04(12) ?
    O1 La1 O5 . 2_545 98.43(12) ?
    O2 La1 O5 2 2_545 136.90(12) ?
    O5 La1 O5 . 2_545 149.36(8) ?
    O10 La1 O8 3_666 3_665 107.11(12) ?
    O10 La1 O8 4_575 3_665 68.05(12) ?
    O6 La1 O8 4_575 3_665 61.25(12) ?
    O9 La1 O8 2 3_665 159.02(12) ?
    O1 La1 O8 . 3_665 69.00(12) ?
    O2 La1 O8 2 3_665 132.27(12) ?
    O5 La1 O8 . 3_665 117.15(11) ?
    O5 La1 O8 2_545 3_665 52.70(11) ?
    O3 Zn1 O7 . 1_545 98.79(16) ?
    O3 Zn1 O9 . 4_666 125.64(15) ?
    O7 Zn1 O9 1_545 4_666 87.47(15) ?
    O3 Zn1 O9 . 2_655 89.60(15) ?
    O7 Zn1 O9 1_545 2_655 166.66(15) ?
    O9 Zn1 O9 4_666 2_655 79.20(16) ?
    O3 Zn1 O1 . 2_645 135.44(14) ?
    O7 Zn1 O1 1_545 2_645 64.12(14) ?
    O9 Zn1 O1 4_666 2_645 95.83(14) ?
    O9 Zn1 O1 2_655 2_645 116.27(14) ?
    O3 Zn1 O4 . 2_645 86.69(14) ?
    O7 Zn1 O4 1_545 2_645 102.25(14) ?
    O9 Zn1 O4 4_666 2_645 144.77(14) ?
    O9 Zn1 O4 2_655 2_645 88.49(14) ?
    O1 Zn1 O4 2_645 2_645 60.35(13) ?
    O2 B1 O7 . 2_645 112.7(4) ?
    O2 B1 O1 . . 111.0(4) ?
    O7 B1 O1 2_645 . 106.0(4) ?
    O2 B1 O3 . . 106.2(4) ?
    O7 B1 O3 2_645 . 108.5(4) ?
    O1 B1 O3 . . 112.4(4) ?
    O8 B2 O9 . . 125.6(5) ?
    O8 B2 O2 . . 120.1(5) ?
    O9 B2 O2 . . 114.4(4) ?
    O6 B3 O5 . . 108.9(4) ?
    O6 B3 O4 . . 115.0(4) ?
    O5 B3 O4 . . 109.5(4) ?
    O6 B3 O1 . . 110.6(4) ?
    O5 B3 O1 . . 107.5(4) ?
    O4 B3 O1 . . 105.1(4) ?
    O7 B4 O4 . . 110.2(4) ?
    O7 B4 O5 . 3_676 112.4(4) ?
    O4 B4 O5 . 3_676 112.6(4) ?
    O7 B4 O8 . 2_655 109.2(4) ?
    O4 B4 O8 . 2_655 108.6(4) ?
    O5 B4 O8 3_676 2_655 103.5(4) ?
    O10 B5 O3 . . 121.6(5) ?
    O10 B5 O6 . . 117.9(4) ?
    O3 B5 O6 . . 120.4(5) ?
data_global
_journal_date_recd_electronic     2009-11-11
_journal_date_accepted     2009-11-26
_journal_name_full     'Acta Crystallographica, Section E'
_journal_year     2010
_journal_volume     66
_journal_issue      1
_journal_page_first     i1
_journal_page_last     i1
_journal_paper_category     QI
_journal_coeditor_code     BR2126
_publ_contact_author_name     'prof. Dezhong Shen'
_publ_contact_author_address
;
  Department of Chemistry
      Tsinghua University
      Beijing 100084
      People's Republic of China
;
_publ_contact_author_email     'jzwzwj@163.com'
_publ_contact_author_fax     '086 010 62771149'
_publ_contact_author_phone     '086 010 62772351'
_publ_section_title
;
LaZnB~5~O~10~, the first lanthanum and zinc borate crystal
;
loop_
    _publ_author_name
    _publ_author_address
    'Jiao, Zhi-Wei'
;     Department of Chemistry
      Tsinghua University
      Beijing 100084
      People's Republic of China
;
    'Wang, Ru-Ji'
;     Department of Chemistry
      Tsinghua University
      Beijing 100084
      People's Republic of China
;
    'Wang, Xiao-Qing'
;     Department of Chemistry
      Tsinghua University
      Beijing 100084
      People's Republic of China
;
    'Shen, De-Zhong'
;     Department of Chemistry
      Tsinghua University
      Beijing 100084
      People's Republic of China
;
    'Shen, Guang-Qiu'
;     Department of Chemistry
      Tsinghua University
      Beijing 100084
      People's Republic of China
;
