# Supplementary material for: LaZnB5O10, the first lanthanum zinc borate
Source: Acta Crystallogr Sect E Struct Rep Online. 2009 Dec 4;66(Pt 1):i1. doi: 10.1107/S1600536809050922 (PMC2980020; doi:10.1107/S1600536809050922)
Supplement: Supplementary file 2 [file e-66-000i1-Isup2.hkl]

# 
# h,k,l, Fc-squared, Fo-squared, sigma(Fo-squared) and status flag 
# 
data_I
_shelx_title ' jzw-2 in P2(1)/n' 
_shelx_refln_list_code          4 
_shelx_F_calc_maximum      257.56 
_exptl_crystal_F_000       768.00 
_reflns_d_resolution_high  0.6615 
 
loop_ 
 _symmetry_equiv_pos_as_xyz 
 'x, y, z' 
 '-x+1/2, y+1/2, -z+1/2' 
 '-x, -y, -z' 
 'x-1/2, -y-1/2, z-1/2' 
 
_cell_length_a     8.7923 
_cell_length_b     7.6295 
_cell_length_c     9.5665 
_cell_angle_alpha  90.000 
_cell_angle_beta   92.667 
_cell_angle_gamma  90.000 
 
_shelx_F_squared_multiplier     1.000 
 
loop_ 
 _refln_index_h 
 _refln_index_k 
 _refln_index_l 
 _refln_F_squared_calc 
 _refln_F_squared_meas 
 _refln_F_squared_sigma 
 _refln_observed_status 
   2   0   0     6219.33     6741.27    258.26 o 
   4   0   0     2402.84     2379.88    103.72 o 
   6   0   0    16330.85    15511.07    684.02 o 
   8   0   0     6642.24     6200.48    253.42 o 
  10   0   0     6878.28     6658.30    293.11 o 
  12   0   0     1305.28     1334.69     74.64 o 
   1   1   0     6731.71     8543.87    190.21 o 
   2   1   0    36218.29    32321.60   1914.25 o 
   3   1   0     6245.45     6249.30    249.82 o 
   4   1   0    18898.45    17991.87   1601.03 o 
   5   1   0     2546.38     2729.45    121.06 o 
   6   1   0      428.41      450.87     25.05 o 
   7   1   0       70.81       63.18     14.07 o 
   8   1   0       26.89       22.84      8.24 o 
   9   1   0      211.40      217.36     23.47 o 
  10   1   0     4508.77     4304.15    131.21 o 
  11   1   0     1295.77     1337.90     47.37 o 
  12   1   0     3665.40     4029.03    130.08 o 
  13   1   0      812.04      963.78     37.87 o 
   0   2   0     2844.52     3254.63    116.47 o 
   1   2   0    17062.97    18984.91   1677.59 o 
   2   2   0      198.71      162.06     10.20 o 
   3   2   0     2888.06     3420.06    138.46 o 
   4   2   0     1527.06     1890.95     79.97 o 
   5   2   0     4207.87     4000.87    166.77 o 
   6   2   0    12068.99    11827.87    410.52 o 
   7   2   0      475.93      478.61     27.61 o 
   8   2   0     6803.80     6694.49    269.50 o 
   9   2   0     2884.84     2967.72    146.21 o 
  10   2   0        0.20       12.80      7.88 o 
  11   2   0      833.46      805.13     47.23 o 
  12   2   0      326.16      489.61     37.09 o 
  13   2   0     1382.89     1448.40     65.28 o 
   1   3   0     3186.79     3257.33    244.37 o 
   2   3   0     3292.25     3523.98    132.60 o 
   3   3   0    17041.63    17573.17    626.71 o 
   4   3   0     7125.47     8099.31    281.09 o 
   5   3   0    13719.22    13448.42    613.10 o 
   6   3   0     7297.13     7670.89    298.63 o 
   7   3   0      372.95      444.44     29.64 o 
   8   3   0     3067.85     3148.11    143.88 o 
   9   3   0     2093.36     1853.95     59.38 o 
  10   3   0     1994.54     1893.50     93.05 o 
  11   3   0     5111.65     5138.93    196.93 o 
  12   3   0        3.82        6.40      9.52 o 
   0   4   0     5972.43     6337.41    161.88 o 
   1   4   0    16908.73    17937.07    462.69 o 
   2   4   0      202.45      272.04     14.62 o 
   3   4   0    11612.95    12683.40    529.74 o 
   4   4   0     2352.07     2869.49    116.54 o 
   5   4   0     3404.60     3446.97    152.40 o 
   6   4   0      697.03      749.65     35.94 o 
   7   4   0    18717.86    17473.15    598.23 o 
   8   4   0      141.12      124.49     18.14 o 
   9   4   0     5013.55     4942.79    216.93 o 
  10   4   0      797.00      761.58     43.67 o 
  11   4   0     1647.11     1798.80     82.70 o 
  12   4   0       38.87       18.73     15.28 o 
   1   5   0        2.12        7.03      3.57 o 
   2   5   0        6.95       20.35      8.21 o 
   3   5   0     6222.99     6438.56    243.78 o 
   4   5   0     4599.66     4456.16    179.71 o 
   5   5   0    15892.64    15163.87    721.85 o 
   6   5   0     1210.33     1303.05     58.97 o 
   7   5   0      190.02      204.17     22.13 o 
   8   5   0      854.65      846.47     41.14 o 
   9   5   0     4885.60     4707.67    215.16 o 
  10   5   0     1102.46     1144.34     61.44 o 
  11   5   0     3792.48     4022.79    185.12 o 
   0   6   0     1455.45     1396.85     47.10 o 
   1   6   0     2098.52     2107.22     69.77 o 
   2   6   0     6111.38     5266.43    221.93 o 
   3   6   0        4.61        9.68      7.06 o 
   4   6   0     1800.92     1782.80     78.88 o 
   5   6   0     1693.51     1728.59     75.02 o 
   6   6   0     7264.16     6709.65    279.67 o 
   7   6   0     3726.20     3458.80    159.61 o 
   8   6   0     9001.62     8151.57    335.43 o 
   9   6   0     1117.15     1152.51     53.02 o 
  10   6   0       81.73       77.96     17.60 o 
  11   6   0      205.93      257.06     38.77 o 
   1   7   0       18.31       24.04      6.33 o 
   2   7   0     3574.21     3299.51    144.63 o 
   3   7   0     6609.44     6144.91    247.36 o 
   4   7   0    16679.68    14649.15    537.56 o 
   5   7   0      201.35      186.02     24.29 o 
   6   7   0     5845.79     5896.25    248.18 o 
   7   7   0       71.11      101.63     21.87 o 
   8   7   0     1467.34     1409.62     63.96 o 
  10   7   0     6302.95     6572.76    279.40 o 
   0   8   0    12887.15    11965.37    317.95 o 
   1   8   0      597.25      593.51     26.20 o 
   2   8   0     2314.18     2335.47     96.20 o 
   3   8   0      261.72      301.07     25.99 o 
   4   8   0      356.33      316.00     27.72 o 
   5   8   0        7.56       -0.49      7.55 o 
   6   8   0     3165.45     3186.73    149.84 o 
   7   8   0      979.38      996.72     49.59 o 
   8   8   0     2537.55     2660.62    128.16 o 
   9   8   0      112.71      134.80     26.66 o 
   1   9   0      625.25      603.32     26.67 o 
   2   9   0     7529.94     8074.27    333.08 o 
   3   9   0      267.72      355.01     31.10 o 
   4   9   0     3431.04     3207.88    152.18 o 
   5   9   0     2427.13     2526.50    122.17 o 
   6   9   0        0.07        2.63      8.86 o 
   7   9   0       57.00       53.74     18.57 o 
   8   9   0        0.23       14.93      9.19 o 
   0  10   0     4104.13     4135.41    177.12 o 
   1  10   0     5384.21     5437.30    412.16 o 
   2  10   0      180.47      167.09     27.55 o 
   3  10   0       31.92       22.67     15.44 o 
   4  10   0     1574.79     1678.47     73.08 o 
   5  10   0     1274.27     1399.32     62.96 o 
   6  10   0      339.35      312.44     36.43 o 
   1  11   0     2649.72     2895.07     96.56 o 
   2  11   0        0.03       11.32     10.99 o 
   3  11   0     5925.05     6669.03    291.87 o 
 -13   0   1     3623.97     4117.54    177.33 o 
 -11   0   1     1584.67     1596.19     83.29 o 
  -9   0   1     7878.37     7127.17    301.49 o 
  -7   0   1    22117.63    20482.35    880.47 o 
  -5   0   1        3.76       49.73      9.19 o 
  -3   0   1    20257.17    23161.22    683.65 o 
  -1   0   1     5233.24     7546.37    473.19 o 
   1   0   1    18126.42    23531.80   2198.00 o 
   3   0   1    15335.61    15746.71    550.32 o 
   5   0   1    14073.74    14053.65    591.22 o 
   7   0   1    30834.21    30587.53   1167.41 o 
   9   0   1       36.67       28.92     12.98 o 
  11   0   1      114.57       98.63     23.87 o 
  13   0   1      541.96      638.32     46.27 o 
 -13   1   1      234.40      261.98     24.78 o 
 -12   1   1     1167.41     1233.46     39.99 o 
 -11   1   1     6060.89     5868.63    176.68 o 
 -10   1   1     3847.90     3710.95    105.08 o 
  -9   1   1     4909.93     4469.48    135.21 o 
  -8   1   1        2.39       10.56      6.40 o 
  -7   1   1     2879.69     2861.99    173.93 o 
  -6   1   1     8872.29     8519.06    221.98 o 
  -5   1   1    10165.11    10833.90    354.49 o 
  -4   1   1     4787.55     5680.35    146.06 o 
  -3   1   1    12097.16    14050.17    348.54 o 
  -2   1   1       14.52       46.02     17.59 o 
  -1   1   1      222.73      283.20     16.01 o 
   0   1   1      869.26      999.38     20.36 o 
   1   1   1      698.39      815.24     29.39 o 
   2   1   1     1577.99     1687.85     57.77 o 
   3   1   1    19089.64    19387.93   1490.50 o 
   4   1   1    19741.85    21259.93    517.45 o 
   5   1   1    22339.41    22814.01    867.40 o 
   6   1   1     1635.49     1644.98     52.49 o 
   7   1   1      608.73      637.04     25.59 o 
   8   1   1     8861.51     9009.33    244.94 o 
   9   1   1     5505.37     5614.19    172.06 o 
  10   1   1     2525.52     2576.69     87.34 o 
  11   1   1     2446.22     2887.63     97.60 o 
  12   1   1       83.75      109.05     18.52 o 
  13   1   1      443.82      560.11     30.75 o 
 -13   2   1      609.86      701.41     48.68 o 
 -12   2   1     1582.79     1693.61     71.04 o 
 -11   2   1      268.76      310.94     29.77 o 
 -10   2   1      832.14      766.56     38.89 o 
  -9   2   1     1685.85     1461.21     65.17 o 
  -8   2   1    14437.10    13069.85    486.37 o 
  -7   2   1     8903.01     8354.19    324.70 o 
  -6   2   1     5978.85     6054.45    237.31 o 
  -5   2   1     5318.51     5719.38    226.24 o 
  -4   2   1      646.86      668.69     28.01 o 
  -3   2   1     2894.24     3779.53    145.59 o 
  -2   2   1       65.15       77.10      8.59 o 
  -1   2   1    29525.42    30744.79   2348.69 o 
   0   2   1     5776.04     6297.34    185.75 o 
   1   2   1    16620.44    20635.61    573.18 o 
   2   2   1    42321.39    34271.85    981.81 o 
   3   2   1       45.77       39.19      9.72 o 
   4   2   1      265.11      311.31     16.85 o 
   5   2   1      804.88      769.53     36.78 o 
   6   2   1    15957.40    14258.44    688.90 o 
   7   2   1     2900.72     2904.79    119.56 o 
   8   2   1     7842.63     7132.62    286.03 o 
   9   2   1     2648.51     2839.35    134.43 o 
  10   2   1      114.80      113.63     22.73 o 
  11   2   1      175.81      174.34     29.03 o 
  12   2   1      330.09      380.03     36.76 o 
  13   2   1     4244.76     5053.56    249.46 o 
 -12   3   1     3259.29     3672.36    164.54 o 
 -11   3   1      309.64      324.33     36.09 o 
 -10   3   1     5734.59     5082.26    211.05 o 
  -9   3   1       15.32       21.67     10.01 o 
  -8   3   1       94.03       81.01     18.28 o 
  -7   3   1      334.05      335.35     25.44 o 
  -6   3   1     7718.34     7627.78    285.20 o 
  -5   3   1      390.62      436.73     23.75 o 
  -4   3   1    20748.33    20488.88    742.96 o 
  -3   3   1    35748.27    35836.29   1032.45 o 
  -2   3   1     4671.84     4458.35    167.13 o 
  -1   3   1      592.15      596.99     18.30 o 
   0   3   1     1173.77     1297.39     35.01 o 
   1   3   1     8313.61     8540.73    348.14 o 
   3   3   1     3318.68     4007.65    159.90 o 
   4   3   1    17600.43    15199.11    659.71 o 
   5   3   1     2035.98     2046.68     87.23 o 
   6   3   1     2070.15     1932.03     94.01 o 
   7   3   1     1844.41     1823.40     82.38 o 
   8   3   1     2404.40     2200.49    107.34 o 
   9   3   1       75.81      130.45     21.39 o 
  10   3   1     6808.78     6694.39    285.56 o 
  11   3   1     3457.79     3677.19    171.10 o 
  12   3   1     1864.73     2114.79     97.84 o 
 -12   4   1       42.95       47.81     17.74 o 
 -11   4   1      774.31      842.96     49.79 o 
 -10   4   1     1326.84     1253.36     55.24 o 
  -9   4   1     1610.78     1395.06     72.05 o 
  -8   4   1     2270.06     2187.32     94.24 o 
  -7   4   1     1423.79     1404.99     68.53 o 
  -6   4   1    12831.85    12702.58    440.68 o 
  -5   4   1       59.82       89.34     14.48 o 
  -4   4   1       39.72       97.01     13.65 o 
  -3   4   1      246.20      264.73     16.13 o 
  -2   4   1    20611.11    19529.31    696.67 o 
  -1   4   1     5759.06     5844.06    152.20 o 
   0   4   1    52717.75    54240.78    820.35 o 
   1   4   1     3021.36     3365.08     96.39 o 
   2   4   1       43.96       57.91      9.71 o 
   3   4   1     1336.19     1521.84     70.76 o 
   4   4   1     5800.13     6298.93    248.95 o 
   5   4   1      121.88       97.01     15.18 o 
   6   4   1     5432.10     4977.15    210.62 o 
   7   4   1      109.13       90.12     17.79 o 
   8   4   1     5781.87     5053.17    216.21 o 
   9   4   1      167.70      165.46     23.59 o 
  10   4   1     2549.49     2395.84    125.41 o 
  11   4   1      204.32      250.85     32.35 o 
  12   4   1     1669.20     1877.32     83.25 o 
 -11   5   1      865.68      970.99     52.07 o 
 -10   5   1     1148.07     1236.26     62.36 o 
  -9   5   1      262.12      271.93     28.28 o 
  -8   5   1      776.16      766.52     38.35 o 
  -7   5   1      120.60       79.10     18.29 o 
  -6   5   1      161.13      194.80     20.31 o 
  -5   5   1      832.86      851.52     41.37 o 
  -4   5   1    24552.24    21026.31    856.92 o 
  -3   5   1     5280.16     5546.78    221.54 o 
  -2   5   1    15492.14    14175.21    620.19 o 
  -1   5   1     2650.50     2741.69    100.08 o 
   0   5   1     1909.62     1973.76     51.34 o 
   1   5   1     2888.36     2982.49     96.01 o 
   2   5   1    12116.45    11880.41    564.47 o 
   3   5   1     2317.92     2741.40    128.67 o 
   4   5   1     2519.74     2533.34    110.35 o 
   5   5   1       41.71       48.00     13.81 o 
   6   5   1     1504.80     1464.90     58.33 o 
   7   5   1      342.85      369.27     28.89 o 
   8   5   1      120.10       97.19     22.07 o 
   9   5   1      827.88      806.30     46.25 o 
  10   5   1     4671.90     4614.06    211.71 o 
  11   5   1     2179.99     2439.91    103.14 o 
 -11   6   1      645.45      691.82     46.73 o 
 -10   6   1     1006.57     1128.75     69.31 o 
  -9   6   1       69.20       63.47     18.25 o 
  -8   6   1     2611.63     2793.09    134.23 o 
  -7   6   1     1351.04     1351.96     74.47 o 
  -6   6   1     6679.77     6734.00    266.26 o 
  -5   6   1     7860.25     8340.81    332.44 o 
  -4   6   1       22.30       63.56     11.66 o 
  -3   6   1       61.93       46.72     14.31 o 
  -2   6   1     3773.45     3455.68    147.95 o 
  -1   6   1    17273.12    18147.69    563.22 o 
   0   6   1     7302.06     7755.38    171.84 o 
   1   6   1     5741.39     5717.05    164.25 o 
   2   6   1     1174.40     1187.04     52.32 o 
   3   6   1     1034.43     1047.91     47.85 o 
   4   6   1      821.30      823.38     36.56 o 
   5   6   1      361.43      394.02     27.60 o 
   6   6   1     2158.05     2061.29     94.81 o 
   7   6   1     1331.58     1318.91     59.53 o 
   8   6   1     2386.61     2208.17     95.60 o 
   9   6   1     4198.31     3938.80    163.70 o 
  10   6   1       11.77        0.98     10.01 o 
  11   6   1       85.14       79.27     24.83 o 
 -10   7   1     1301.07     1477.51     65.52 o 
  -9   7   1      408.57      488.76     39.00 o 
  -8   7   1       53.21       13.81     11.01 o 
  -7   7   1       57.22       57.70     17.26 o 
  -6   7   1     1307.91     1261.12     59.63 o 
  -5   7   1     3996.72     3877.19    159.00 o 
  -4   7   1       16.85       16.58      8.70 o 
  -3   7   1    17145.33    14577.20    523.00 o 
  -2   7   1        7.01        3.28      8.04 o 
  -1   7   1      846.24      838.16     25.50 o 
   0   7   1     2003.57     1962.20     64.46 o 
   1   7   1     7998.23     8225.33    258.85 o 
   2   7   1       56.90       59.36     16.61 o 
   3   7   1     7400.17     7310.48    292.58 o 
   4   7   1     2657.24     2712.68    122.43 o 
   5   7   1     1874.19     1938.58     78.00 o 
   6   7   1      134.52      121.79     21.42 o 
   7   7   1      591.61      640.58     40.09 o 
   8   7   1      150.31      111.91     25.55 o 
   9   7   1     1903.06     2070.21    110.29 o 
  10   7   1      381.77      426.19     39.95 o 
  -9   8   1     2204.00     2525.00    141.62 o 
  -8   8   1       13.92        3.94     10.51 o 
  -7   8   1     5922.12     5933.65    240.70 o 
  -6   8   1     1596.45     1685.46     74.38 o 
  -5   8   1      306.22      338.92     29.32 o 
  -4   8   1     1700.27     1461.85     79.68 o 
  -3   8   1     1900.06     1765.13     88.27 o 
  -2   8   1     3368.97     3077.87    142.20 o 
  -1   8   1     5384.66     5043.74    286.80 o 
   0   8   1     2039.65     1991.08     75.28 o 
   1   8   1     7083.46     6844.65    223.01 o 
   2   8   1      844.05      769.48     40.32 o 
   3   8   1      737.72      737.72     36.97 o 
   4   8   1      115.02      150.37     20.26 o 
   5   8   1     4986.59     4916.98    199.60 o 
   6   8   1       34.66       31.54     13.31 o 
   7   8   1     6028.11     6044.16    281.91 o 
   8   8   1        3.43        0.98      9.35 o 
   9   8   1     1436.24     1508.17     68.46 o 
  -8   9   1      210.90      247.85     34.98 o 
  -7   9   1     1088.26     1217.55     75.17 o 
  -6   9   1      413.88      356.07     34.03 o 
  -5   9   1     5484.92     5130.14    234.57 o 
  -4   9   1     1610.80     1557.37     72.66 o 
  -3   9   1     1126.45     1127.31     57.67 o 
  -2   9   1     3061.33     2938.44    136.18 o 
  -1   9   1      934.14      928.37     34.87 o 
   0   9   1      165.10      156.06     15.13 o 
   1   9   1        2.93        6.30      4.52 o 
   2   9   1     1431.12     1352.08     61.46 o 
   3   9   1     6071.29     5971.08    253.03 o 
   4   9   1      838.89      877.15     49.60 o 
   5   9   1     6272.69     5880.76    259.79 o 
   6   9   1      560.26      564.81     38.50 o 
   7   9   1      294.05      392.02     33.58 o 
   8   9   1      122.76      129.23     29.47 o 
  -6  10   1      178.71      122.83     27.04 o 
  -5  10   1        0.50       -7.06      7.06 o 
  -4  10   1      306.27      406.27     35.91 o 
  -3  10   1      646.47      723.42     43.44 o 
  -2  10   1     2038.42     2310.30    106.48 o 
  -1  10   1      798.39      847.52     32.57 o 
   0  10   1     1879.29     1859.33     62.38 o 
   1  10   1     1314.65     1437.31     54.75 o 
   2  10   1     3294.32     3328.30    162.09 o 
   3  10   1      990.93     1090.36     53.62 o 
   4  10   1     1121.75     1104.80     54.80 o 
   5  10   1     2041.30     2072.43    112.10 o 
   6  10   1     4172.01     4438.30    185.45 o 
  -3  11   1      583.90      675.03     46.82 o 
  -2  11   1     1655.68     1811.06     86.31 o 
  -1  11   1       60.57       62.21     14.80 o 
   0  11   1       24.21       25.62     16.26 o 
   1  11   1      158.48      161.37     20.74 o 
   2  11   1     1002.28     1099.40     58.63 o 
   3  11   1      135.11      137.18     30.30 o 
 -12   0   2       21.11       34.48     12.81 o 
 -10   0   2      376.95      343.26     28.73 o 
  -8   0   2     6324.60     6223.89    261.98 o 
  -6   0   2    14592.92    15503.27    672.31 o 
  -4   0   2       26.30       14.47      8.06 o 
  -2   0   2    51401.58    52908.71   1148.88 o 
   0   0   2    18206.13    23442.43    374.21 o 
   2   0   2     5311.87     6070.17    262.97 o 
   4   0   2     1558.40     1655.07     71.46 o 
   6   0   2     5787.72     6192.70    244.51 o 
   8   0   2    10584.36     9940.11    389.62 o 
  10   0   2     2555.82     2652.67    120.29 o 
  12   0   2     6353.79     6767.90    306.43 o 
 -13   1   2     1047.67     1227.90     81.94 o 
 -12   1   2     1756.25     1901.58     66.38 o 
 -11   1   2        7.84       16.33     17.32 o 
 -10   1   2     5586.29     5347.56    153.30 o 
  -9   1   2     1515.45     1379.54     81.94 o 
  -8   1   2       35.87       22.77      6.91 o 
  -7   1   2       57.84       87.41     31.75 o 
  -6   1   2     1515.71     1607.58     66.26 o 
  -5   1   2    10680.06    11450.40    369.75 o 
  -4   1   2    55629.13    51130.44    976.28 o 
  -3   1   2    22650.88    23672.11    510.05 o 
  -2   1   2     4517.37     5165.75    223.43 o 
  -1   1   2     1868.84     2328.79     81.01 o 
   0   1   2     2088.48     2548.92     69.34 o 
   1   1   2     2385.46     2584.98     48.05 o 
   2   1   2    34991.09    37496.95   1521.76 o 
   3   1   2      825.40      976.64     37.69 o 
   4   1   2    13139.11    13411.78    395.57 o 
   5   1   2      637.19      712.62     21.21 o 
   6   1   2     4074.55     4075.20    123.99 o 
   7   1   2      883.03      942.07     57.05 o 
   8   1   2      230.54      236.57     16.26 o 
   9   1   2     1541.13     1596.14     58.93 o 
  10   1   2    11304.49    11093.56    317.46 o 
  11   1   2     2366.41     2652.73     87.32 o 
  12   1   2     4020.14     4531.62    147.53 o 
  13   1   2        0.26        1.69      7.14 o 
 -13   2   2      138.82      127.64     25.53 o 
 -12   2   2      159.86       81.75     23.24 o 
 -11   2   2       16.63       28.40     11.98 o 
 -10   2   2     2785.69     2661.10    135.21 o 
  -9   2   2       12.85        6.89      7.88 o 
  -8   2   2     5963.70     5952.48    250.86 o 
  -7   2   2     9878.56    10677.15    392.08 o 
  -6   2   2     1131.84     1191.84     48.13 o 
  -5   2   2    13337.25    13709.01    604.95 o 
  -4   2   2       86.42      109.70     12.37 o 
  -3   2   2     5277.89     5912.24    206.63 o 
  -2   2   2    14300.85    15643.88    509.57 o 
  -1   2   2    28028.79    29170.23   2219.27 o 
   0   2   2    12559.55    13902.60    321.73 o 
   1   2   2     3654.22     4254.59    208.36 o 
   2   2   2     8129.93     8012.02    351.70 o 
   3   2   2      387.74      394.15     20.56 o 
   4   2   2     1888.63     1810.81     83.05 o 
   5   2   2      185.91      183.06     17.06 o 
   6   2   2    13726.35    12557.20    446.12 o 
   7   2   2     8681.29     7885.55    319.59 o 
   8   2   2     1724.40     1642.15     60.61 o 
   9   2   2     2721.28     2728.62    131.88 o 
  10   2   2      204.65      161.17     27.08 o 
  11   2   2      149.70      102.02     24.39 o 
  12   2   2      435.77      563.74     44.67 o 
 -12   3   2     1033.42     1166.09     70.17 o 
 -11   3   2     3650.05     3744.97    179.66 o 
 -10   3   2     1862.13     1779.83     87.83 o 
  -9   3   2     4307.25     3926.90    192.50 o 
  -8   3   2     1430.94     1496.17     73.92 o 
  -7   3   2      654.06      655.71     34.33 o 
  -6   3   2     3017.66     3233.97    145.67 o 
  -5   3   2     9591.38    10627.04    358.27 o 
  -4   3   2      191.82      181.56     14.76 o 
  -3   3   2    27175.27    26802.24    849.56 o 
  -2   3   2      154.68      161.36     11.44 o 
  -1   3   2      668.57      672.28     17.25 o 
   0   3   2     2490.62     2533.61     59.13 o 
   1   3   2     7964.25     7979.87    547.25 o 
   2   3   2      513.86      489.63     26.48 o 
   3   3   2    23088.70    20403.10    799.90 o 
   4   3   2    12195.08    11379.64    389.58 o 
   5   3   2    10587.23     9191.21    346.24 o 
   6   3   2     4620.15     4685.73    187.23 o 
   7   3   2      548.99      574.50     30.66 o 
   8   3   2     2859.66     2710.80    128.10 o 
   9   3   2     4075.79     3654.38    153.24 o 
  10   3   2        1.09       -6.07      6.07 o 
  11   3   2     4350.51     4479.77    214.55 o 
  12   3   2      167.21      200.61     31.65 o 
 -12   4   2      820.56      852.45     51.98 o 
 -11   4   2       14.67        2.13     13.46 o 
 -10   4   2        2.84       18.71     11.65 o 
  -9   4   2    11278.04    10170.47    406.72 o 
  -8   4   2       83.09       65.49     19.25 o 
  -7   4   2     6256.91     5985.42    237.61 o 
  -6   4   2       22.74       37.45     13.47 o 
  -5   4   2      655.84      789.89     40.17 o 
  -4   4   2       30.61       46.84     11.34 o 
  -3   4   2      573.39      658.41     29.91 o 
  -2   4   2     7124.84     6810.77    246.74 o 
  -1   4   2     5482.36     5517.90    260.35 o 
   0   4   2      380.31      410.07     12.07 o 
   1   4   2    32741.94    36394.83   1153.23 o 
   2   4   2     6978.61     7096.17    268.67 o 
   3   4   2      171.85      221.85     16.72 o 
   4   4   2        4.02       -2.79      6.73 o 
   5   4   2     8024.26     7501.60    283.51 o 
   6   4   2      851.87      786.41     42.73 o 
   7   4   2    16816.56    13272.82    498.68 o 
   8   4   2      328.76      300.79     28.54 o 
   9   4   2       97.30       75.22     14.98 o 
  10   4   2       26.95       45.33     15.44 o 
  11   4   2        8.91       14.77     13.13 o 
  12   4   2      511.48      572.96     47.57 o 
 -11   5   2     6092.12     6476.87    298.00 o 
 -10   5   2      817.62      868.15     47.19 o 
  -9   5   2     2295.45     2319.43    102.85 o 
  -8   5   2       81.43       58.08     20.24 o 
  -7   5   2     5774.50     5344.92    229.74 o 
  -6   5   2     4000.40     4028.95    181.33 o 
  -5   5   2     3929.98     3980.23    172.52 o 
  -4   5   2     2803.69     2952.38    129.05 o 
  -3   5   2      935.93     1012.40     47.88 o 
  -2   5   2     1475.17     1608.17     76.82 o 
  -1   5   2    10360.97    10004.82    292.74 o 
   0   5   2      166.77      185.14     14.63 o 
   1   5   2      587.34      592.39     18.98 o 
   2   5   2     5839.62     5331.18    221.11 o 
   3   5   2    24785.06    26005.85    961.05 o 
   4   5   2     2438.09     2556.49    119.16 o 
   5   5   2     4894.89     4558.38    193.64 o 
   6   5   2      147.76      107.40     19.47 o 
   7   5   2     2136.24     1828.36     88.91 o 
   8   5   2     3995.51     3449.25    158.92 o 
   9   5   2     2274.25     2112.66     99.75 o 
  10   5   2      482.92      583.70     42.09 o 
  11   5   2     2045.75     2163.36    120.06 o 
 -11   6   2      754.50      798.50     53.56 o 
 -10   6   2     1072.14     1170.96     65.37 o 
  -9   6   2     2606.38     2790.53    122.06 o 
  -8   6   2     8669.52     8209.34    327.93 o 
  -7   6   2     4541.01     4370.26    185.25 o 
  -6   6   2      175.69      183.24     20.47 o 
  -5   6   2      240.86      261.20     22.68 o 
  -4   6   2       49.83       47.18     12.33 o 
  -3   6   2     1500.96     1592.72     78.88 o 
  -2   6   2      913.26      925.85     43.42 o 
  -1   6   2     7517.89     7493.34    208.09 o 
   0   6   2     6998.51     7235.20    162.43 o 
   1   6   2     5455.53     5297.57    158.99 o 
   3   6   2        3.17       -5.74      5.74 o 
   4   6   2     5305.57     5241.60    211.38 o 
   5   6   2     2857.51     2917.29    129.75 o 
   6   6   2    12831.51    12280.88    478.48 o 
   7   6   2     3657.39     3415.89    130.41 o 
   8   6   2     1233.95     1183.90     54.62 o 
   9   6   2       95.14       79.80     23.69 o 
  10   6   2      322.93      335.41     37.08 o 
  11   6   2       35.12       36.46     20.53 o 
 -10   7   2     4093.69     4174.83    197.92 o 
  -9   7   2       17.29       16.58     10.67 o 
  -8   7   2        1.79        9.03      8.21 o 
  -7   7   2      595.79      574.48     37.08 o 
  -6   7   2     5632.73     5762.60    249.70 o 
  -5   7   2     1573.34     1712.39     88.66 o 
  -4   7   2     2763.33     2576.14    120.05 o 
  -3   7   2     2438.88     2354.32    106.24 o 
  -2   7   2     1642.61     1609.31     78.04 o 
  -1   7   2     1046.02     1043.80     34.87 o 
   0   7   2      250.42      261.36     14.14 o 
   1   7   2     1759.57     1786.71    167.56 o 
   2   7   2    15389.54    13828.08    520.16 o 
   3   7   2       34.34       29.24     12.82 o 
   4   7   2    13120.62    11676.53    445.77 o 
   5   7   2        0.34        3.94      5.58 o 
   6   7   2      169.42      144.19     20.62 o 
   7   7   2      416.85      443.62     36.55 o 
   8   7   2     2834.48     2721.35    131.01 o 
   9   7   2      921.55      984.19     53.84 o 
  10   7   2     1135.42     1177.39     60.16 o 
  -9   8   2     3433.62     3668.26    148.21 o 
  -8   8   2     4039.46     4395.91    202.08 o 
  -7   8   2      263.74      327.69     31.58 o 
  -6   8   2     5409.52     4891.66    200.23 o 
  -5   8   2      480.83      479.22     32.97 o 
  -4   8   2      183.65      239.82     24.59 o 
  -3   8   2       33.63       23.33     12.16 o 
  -2   8   2     8404.24     7782.99    325.96 o 
  -1   8   2     1176.09     1129.58     58.57 o 
   0   8   2    10949.49    10967.08    255.17 o 
   1   8   2     3392.53     3150.13     94.72 o 
   2   8   2     1143.89     1087.34     52.95 o 
   3   8   2      120.62      128.66     19.77 o 
   4   8   2      139.60      149.82     19.61 o 
   5   8   2     1414.04     1366.34     67.74 o 
   6   8   2     5517.60     5207.97    225.52 o 
   7   8   2        3.69        1.15      7.55 o 
   8   8   2     5121.50     5190.77    259.43 o 
   9   8   2      317.70      374.81     38.72 o 
  -8   9   2      345.37      360.49     38.09 o 
  -7   9   2      303.86      326.43     33.42 o 
  -6   9   2      418.88      466.49     36.19 o 
  -5   9   2      613.73      592.76     40.91 o 
  -4   9   2     9474.07     8334.69    358.71 o 
  -3   9   2     1371.99     1407.03     78.89 o 
  -2   9   2     2395.47     2522.02    121.61 o 
  -1   9   2      395.92      487.53     41.61 o 
   0   9   2     2157.49     2027.56     57.48 o 
   1   9   2       44.12       28.82     14.21 o 
   2   9   2     1896.87     1758.03     78.53 o 
   3   9   2     1944.90     2003.85     84.81 o 
   4   9   2      173.90      148.93     24.24 o 
   5   9   2      808.11      701.99     45.83 o 
   6   9   2      934.06      977.45     51.51 o 
   7   9   2      131.91      129.44     27.83 o 
   8   9   2       33.20       16.59      9.36 o 
  -6  10   2     1808.14     1945.88     92.10 o 
  -5  10   2     3689.92     4093.38    177.48 o 
  -4  10   2       10.65       10.18     10.18 o 
  -3  10   2     2085.31     2297.36    114.14 o 
  -2  10   2     2817.47     2852.00    122.16 o 
  -1  10   2     6098.67     6322.27    331.77 o 
   0  10   2     1730.32     1784.87     65.64 o 
   1  10   2      685.88      651.53     53.78 o 
   2  10   2       76.70       61.18     22.53 o 
   3  10   2       46.66       48.96     16.92 o 
   4  10   2       21.46       -1.15      9.52 o 
   5  10   2      626.23      637.39     45.89 o 
   6  10   2      182.21      131.08     31.66 o 
  -3  11   2     5273.15     6080.12    268.32 o 
  -2  11   2      264.39      325.05     34.87 o 
  -1  11   2       81.37       68.65     34.86 o 
   0  11   2       81.69       96.96     18.37 o 
   1  11   2     3141.97     3634.33    238.93 o 
   2  11   2       27.76       22.99     12.97 o 
   3  11   2     2175.09     2234.66    109.88 o 
 -13   0   3     2712.32     3191.86    167.44 o 
 -11   0   3     3395.93     3632.57    160.59 o 
  -9   0   3    14661.07    12928.60    491.50 o 
  -7   0   3     2980.95     2852.43    126.20 o 
  -5   0   3      207.36      264.99     17.75 o 
  -3   0   3      290.98      401.36     18.94 o 
  -1   0   3    32828.89    38865.05    894.14 o 
   1   0   3    62451.30    71726.14   3411.65 o 
   3   0   3     6913.73     7965.12    364.39 o 
   5   0   3    25752.49    26841.29    943.14 o 
   7   0   3    10439.42    10447.22    391.67 o 
   9   0   3      879.09      847.24     45.76 o 
  11   0   3       24.59       39.25     15.76 o 
 -13   1   3     2997.27     3382.99    208.97 o 
 -12   1   3     2613.49     2971.75     95.14 o 
 -11   1   3     8238.95     8601.96    246.55 o 
 -10   1   3      172.04      179.83     17.49 o 
  -9   1   3      897.20      829.25     38.63 o 
  -8   1   3     2580.02     2411.79     79.04 o 
  -7   1   3      901.50      896.10     29.66 o 
  -6   1   3      384.60      410.75     17.44 o 
  -5   1   3     8409.85     9175.97    225.61 o 
  -4   1   3      419.65      500.97     16.26 o 
  -3   1   3    24993.32    27282.43    578.38 o 
  -2   1   3    21151.96    24896.58    496.21 o 
  -1   1   3     5287.55     6425.76    172.39 o 
   0   1   3      115.42      116.94      4.95 o 
   1   1   3     3281.01     3428.28    154.24 o 
   2   1   3     3582.77     3349.13    144.28 o 
   3   1   3    57783.94    60762.20   1063.81 o 
   4   1   3     2079.99     2117.47     62.31 o 
   5   1   3     3288.31     3201.93     94.87 o 
   6   1   3     1534.02     1522.63     53.12 o 
   7   1   3      644.25      664.47     41.40 o 
   8   1   3       83.77       80.41     23.95 o 
   9   1   3     4366.89     4463.57    135.57 o 
  10   1   3      126.76       98.75     15.31 o 
  11   1   3     2987.13     3221.04    235.52 o 
  12   1   3       95.23       82.66     27.06 o 
 -12   2   3      427.54      461.84     36.86 o 
 -11   2   3        1.13       12.80      8.70 o 
 -10   2   3     5391.27     5371.15    235.70 o 
  -9   2   3      770.42      751.70     38.20 o 
  -8   2   3     5436.40     5096.06    225.35 o 
  -7   2   3    12609.20    12479.80    449.59 o 
  -6   2   3      135.68      135.54     16.67 o 
  -5   2   3      440.20      419.91     25.66 o 
  -4   2   3      300.11      346.14     22.86 o 
  -3   2   3     5816.10     6285.22    218.67 o 
  -2   2   3     6541.58     7498.84    329.95 o 
  -1   2   3    11291.91    11943.55    711.35 o 
   0   2   3    42593.51    45742.82    780.45 o 
   1   2   3     6262.41     7534.29    577.15 o 
   2   2   3     3944.97     4241.77    157.98 o 
   3   2   3      688.03      818.84     40.55 o 
   4   2   3    20462.67    20977.27    793.32 o 
   5   2   3     1090.13     1148.71     55.06 o 
   6   2   3     7257.69     6822.15    264.90 o 
   7   2   3     5524.35     5550.45    233.53 o 
   8   2   3      788.95      709.84     36.09 o 
   9   2   3     2016.07     1915.27     97.61 o 
  10   2   3       20.54       26.44     11.33 o 
  11   2   3      795.27      922.89     54.70 o 
  12   2   3      319.78      327.89     37.24 o 
 -12   3   3     3541.34     3741.85    121.82 o 
 -11   3   3        8.21        4.92      9.19 o 
 -10   3   3     3818.20     3480.80    151.37 o 
  -9   3   3      475.11      475.35     31.66 o 
  -8   3   3       57.69       50.97     13.65 o 
  -7   3   3       24.04       53.38     11.33 o 
  -6   3   3     6257.60     6746.83    255.75 o 
  -5   3   3    13084.86    13733.39    624.58 o 
  -4   3   3    10522.16    11345.20    503.74 o 
  -3   3   3     1930.38     1931.00     80.35 o 
  -2   3   3     1975.31     2051.16     88.73 o 
  -1   3   3     9899.75    10186.58    308.37 o 
   0   3   3     4208.54     4526.28    100.25 o 
   1   3   3      109.79      154.37     17.68 o 
   2   3   3    13934.36    14954.87    558.89 o 
   3   3   3      173.87      156.90     15.08 o 
   4   3   3    16532.94    15642.09    710.85 o 
   5   3   3      474.88      498.60     25.64 o 
   6   3   3      213.18      200.62     22.18 o 
   7   3   3     2525.17     2546.90    116.50 o 
   8   3   3     3432.09     3399.97    141.06 o 
   9   3   3     2318.90     2426.97    130.65 o 
  10   3   3     4802.48     4734.94    226.40 o 
  11   3   3      548.88      703.12     44.99 o 
  12   3   3     2054.72     2053.89    107.03 o 
 -12   4   3       34.82       17.90     12.48 o 
 -11   4   3       44.92       27.93     14.13 o 
 -10   4   3      287.19      295.71     30.78 o 
  -9   4   3      314.15      392.56     28.34 o 
  -8   4   3    11876.41    10809.84    427.45 o 
  -7   4   3      718.87      767.18     45.28 o 
  -6   4   3    10628.18    10556.45    397.65 o 
  -5   4   3      386.06      488.99     30.85 o 
  -4   4   3     3605.13     3579.89    152.41 o 
  -3   4   3      922.73     1044.89     50.60 o 
  -2   4   3    22101.20    21253.28    755.72 o 
  -1   4   3       14.45       34.78      6.90 o 
   0   4   3     7971.03     7669.05    349.27 o 
   1   4   3     2685.80     2901.58    129.52 o 
   2   4   3        2.46       -6.73      6.89 o 
   3   4   3       70.64       81.67     12.51 o 
   4   4   3       76.27       89.74     15.81 o 
   5   4   3     2017.56     2028.41     89.58 o 
   6   4   3    15111.95    12298.19    470.06 o 
   7   4   3      308.05      337.73     26.54 o 
   8   4   3    10054.68     8706.88    363.70 o 
   9   4   3      119.81       79.88     23.55 o 
  10   4   3        1.25        4.76     10.67 o 
  11   4   3      330.59      318.59     36.26 o 
  12   4   3     3916.65     4366.57    205.88 o 
 -11   5   3      430.25      493.71     39.68 o 
 -10   5   3     2745.57     2833.88    144.56 o 
  -9   5   3     1483.99     1406.41     54.64 o 
  -8   5   3      650.99      650.81     38.02 o 
  -7   5   3      103.55      142.44     19.93 o 
  -6   5   3     4964.85     5291.61    229.78 o 
  -5   5   3     5444.11     5467.03    228.33 o 
  -4   5   3    29703.36    23700.23    955.76 o 
  -3   5   3     6124.92     5832.66    231.12 o 
  -2   5   3      745.57      764.78     37.83 o 
  -1   5   3      276.26      268.55     17.37 o 
   0   5   3     5953.35     5858.57    140.85 o 
   1   5   3        9.85       12.57      6.32 o 
   2   5   3     2139.62     2210.83     95.27 o 
   3   5   3     1098.99     1015.39     54.79 o 
   4   5   3     9186.41     8237.45    331.39 o 
   5   5   3     2744.53     2490.04    115.17 o 
   6   5   3     4876.36     4410.51    181.26 o 
   7   5   3      426.70      473.81     32.95 o 
   8   5   3     2854.35     2586.46    115.86 o 
   9   5   3      687.64      644.39     43.36 o 
  10   5   3     9088.88     8882.69    371.43 o 
  11   5   3      357.70      395.62     39.59 o 
 -11   6   3       79.71      100.14     24.83 o 
 -10   6   3      173.21      226.87     29.68 o 
  -9   6   3     1900.95     2079.56    103.04 o 
  -8   6   3     1901.96     1925.21     74.87 o 
  -7   6   3    11597.10    11102.40    435.20 o 
  -6   6   3     1719.81     1637.30     77.15 o 
  -5   6   3     1586.97     1641.45     81.20 o 
  -3   6   3     6107.53     5874.91    240.06 o 
  -2   6   3     1613.05     1733.16     86.90 o 
  -1   6   3    17536.07    16806.78    555.89 o 
   0   6   3     6137.91     5756.22    164.04 o 
   1   6   3       13.87       10.17      5.86 o 
   2   6   3       94.81       89.77     14.17 o 
   3   6   3      521.14      502.97     28.45 o 
   4   6   3      525.79      596.28     32.45 o 
   5   6   3      569.87      599.95     40.83 o 
   6   6   3     2007.07     1837.25     87.19 o 
   7   6   3     7200.28     5997.56    250.18 o 
   8   6   3     1399.15     1254.82     74.32 o 
   9   6   3     3924.91     3554.13    179.39 o 
  10   6   3       65.50       51.12     19.89 o 
 -10   7   3      477.84      595.90     43.04 o 
  -9   7   3     1537.94     1774.61     87.70 o 
  -8   7   3      747.78      737.10     43.41 o 
  -7   7   3      271.10      264.52     27.96 o 
  -6   7   3      146.04      178.36     23.41 o 
  -5   7   3    11699.29    11005.14    417.02 o 
  -4   7   3        3.24        9.03      7.06 o 
  -3   7   3     6495.45     6259.86    261.43 o 
  -2   7   3     2438.68     2376.08    108.41 o 
  -1   7   3     1725.54     1700.98     57.76 o 
   0   7   3       36.42       41.13      7.87 o 
   1   7   3     6953.57     6446.67    187.74 o 
   2   7   3     2709.98     2683.93    133.66 o 
   3   7   3     3717.21     3730.58    167.10 o 
   4   7   3     2052.74     1863.09     80.55 o 
   5   7   3     3861.68     3738.60    160.23 o 
   6   7   3      890.57      896.01     45.69 o 
   8   7   3        5.90       16.58     10.67 o 
   9   7   3     6408.67     6014.27    279.51 o 
  10   7   3        0.90       -8.86      9.35 o 
  -9   8   3     4445.77     5156.41    238.90 o 
  -8   8   3       15.79       35.46     15.76 o 
  -7   8   3     3961.10     3881.86    201.66 o 
  -6   8   3      657.23      676.67     40.81 o 
  -5   8   3      860.69      857.21     43.60 o 
  -4   8   3      335.73      388.84     28.19 o 
  -3   8   3     1209.50     1184.45     60.65 o 
  -2   8   3     1790.02     1787.43     72.00 o 
  -1   8   3     7369.06     7122.16    210.31 o 
   0   8   3     1548.97     1582.54     43.59 o 
   1   8   3     7939.28     7917.79    586.49 o 
   2   8   3       54.87       36.33     13.64 o 
   3   8   3       31.47       34.82     13.80 o 
   4   8   3      682.58      728.85     38.87 o 
   5   8   3     5448.31     4903.58    201.32 o 
   6   8   3       64.88       53.43     19.89 o 
   7   8   3     4035.95     4071.42    167.29 o 
   8   8   3     1532.40     1635.78     71.40 o 
   9   8   3      814.68      759.02     52.46 o 
  -7   9   3     1072.13     1176.49     55.03 o 
  -6   9   3     1549.96     1633.66     62.60 o 
  -5   9   3     2119.11     2298.45    107.89 o 
  -4   9   3     2511.04     2409.09     86.11 o 
  -3   9   3     1751.35     1796.09     88.30 o 
  -2   9   3      323.28      298.41     32.64 o 
  -1   9   3     2611.08     2618.18     97.80 o 
   0   9   3      275.29      286.45     17.04 o 
   1   9   3     2048.80     2009.50     72.27 o 
   2   9   3     1267.72     1168.45     62.48 o 
   3   9   3     9671.93     8689.33    363.81 o 
   4   9   3     1545.78     1531.00     70.58 o 
   5   9   3     1391.25     1437.07     59.32 o 
   6   9   3      138.50      142.15     24.21 o 
   7   9   3     1887.85     1883.67     96.28 o 
  -6  10   3      512.86      644.11     45.57 o 
  -5  10   3        1.60       16.25      9.85 o 
  -4  10   3        0.46        8.20     10.50 o 
  -3  10   3        0.47        6.89      8.37 o 
  -2  10   3      851.64      947.97     50.23 o 
  -1  10   3      858.15      979.30     37.01 o 
   0  10   3     5270.88     5310.05    613.03 o 
   1  10   3     2873.66     2823.08    261.20 o 
   2  10   3     1580.17     1511.51     63.70 o 
   3  10   3      113.86      120.50     26.83 o 
   4  10   3     3282.49     3392.61    159.69 o 
   5  10   3     1252.81     1218.91     63.06 o 
  -3  11   3      150.07      207.41     32.45 o 
  -2  11   3     2002.79     2349.76    109.27 o 
  -1  11   3       43.97       41.91     11.67 o 
   0  11   3      242.92      244.77     61.93 o 
   1  11   3      179.20      217.81     21.84 o 
   2  11   3     7557.78     6935.24    323.88 o 
 -12   0   4       68.51       29.92     16.77 o 
 -10   0   4       60.73       50.96     16.11 o 
  -8   0   4    18005.80    14886.93    537.52 o 
  -6   0   4    11353.49    11954.49    586.53 o 
  -4   0   4    10898.83    11498.82    507.13 o 
  -2   0   4     6152.56     6378.25    306.45 o 
   0   0   4     1774.97     1935.37     56.68 o 
   2   0   4     3433.55     3620.95    141.50 o 
   4   0   4        5.32       23.31      7.71 o 
   6   0   4    24159.35    21850.61    937.64 o 
   8   0   4     9843.21     9252.90    369.64 o 
  10   0   4      797.61      796.95     45.03 o 
  12   0   4     1949.02     2170.01    112.50 o 
 -12   1   4     2506.97     2658.47    117.72 o 
 -11   1   4      367.81      467.40     61.19 o 
 -10   1   4     4071.44     3810.01    116.45 o 
  -9   1   4     1528.27     1493.95     46.92 o 
  -8   1   4      129.35      134.22     14.96 o 
  -7   1   4     1201.82     1143.10     39.14 o 
  -6   1   4    13309.20    12908.60    447.17 o 
  -5   1   4    14381.84    15046.90    461.90 o 
  -4   1   4    12489.07    12576.68    400.85 o 
  -3   1   4       29.34       57.22      7.67 o 
  -2   1   4      356.20      383.63     13.71 o 
  -1   1   4     7513.70     8897.29    282.58 o 
   0   1   4     5403.32     6286.47    145.45 o 
   1   1   4     1657.37     1890.46     77.86 o 
   2   1   4     8356.56     9155.22    566.24 o 
   3   1   4     5635.73     6052.00    158.38 o 
   4   1   4     8818.69     8734.15    408.21 o 
   5   1   4    11548.37    11628.67    455.84 o 
   6   1   4      508.60      489.75     19.41 o 
   7   1   4        8.33       15.64     11.41 o 
   8   1   4     7811.45     7255.64    234.70 o 
   9   1   4     4393.79     4104.81    126.38 o 
  10   1   4     7154.74     7450.16    219.23 o 
  11   1   4      111.64      147.12     50.21 o 
  12   1   4       52.09       61.66     13.31 o 
 -12   2   4       34.83       44.93     11.90 o 
 -11   2   4      106.42      140.07     22.88 o 
 -10   2   4     2631.83     2642.69    111.39 o 
  -9   2   4     4700.08     4577.49    199.69 o 
  -8   2   4     3046.34     2843.66    127.21 o 
  -7   2   4    27615.03    25639.57   1055.35 o 
  -6   2   4     1714.60     1809.40     85.20 o 
  -5   2   4      980.43     1078.03     50.94 o 
  -4   2   4      265.08      256.37     16.97 o 
  -3   2   4    18105.01    20464.81    703.02 o 
  -2   2   4     7277.50     8137.81    366.77 o 
  -1   2   4    18474.89    21660.62    483.33 o 
   0   2   4    39201.99    42505.49   1085.00 o 
   1   2   4     2115.63     2332.36    178.93 o 
   2   2   4       50.24       73.74     10.70 o 
   3   2   4    10648.79    10994.30    495.72 o 
   4   2   4     4518.36     4451.93    184.28 o 
   5   2   4    10726.09    10186.57    374.51 o 
   6   2   4     2951.82     3082.65    136.49 o 
   7   2   4    14379.98    13924.95    518.40 o 
   8   2   4     1597.80     1465.83     74.52 o 
   9   2   4      926.89      881.08     51.85 o 
  10   2   4       10.92       15.76      9.19 o 
  11   2   4     1978.07     2218.70     95.85 o 
  12   2   4      761.58      960.46     51.90 o 
 -12   3   4     1752.20     2037.12     83.77 o 
 -11   3   4     5893.80     6612.58    277.40 o 
 -10   3   4       94.10       65.16     21.06 o 
  -9   3   4      981.28     1064.15     45.67 o 
  -8   3   4      815.63      756.60     38.28 o 
  -7   3   4     2696.43     2621.46    103.36 o 
  -6   3   4       57.18       60.03     12.66 o 
  -5   3   4     6777.57     7050.12    273.46 o 
  -4   3   4      570.85      543.77     31.18 o 
  -3   3   4    15184.49    14441.65    598.56 o 
  -2   3   4    12429.26    12880.26    523.66 o 
  -1   3   4       18.27       35.10     15.69 o 
   0   3   4     1120.38     1289.14     50.53 o 
   1   3   4     4553.33     4963.94    136.37 o 
   2   3   4    14048.48    15366.40    600.39 o 
   3   3   4    12650.95    11799.53    562.77 o 
   4   3   4      877.59      890.08     44.73 o 
   5   3   4     1361.95     1252.29     60.86 o 
   6   3   4      156.81      157.67     20.64 o 
   7   3   4      129.32      168.98     22.75 o 
   8   3   4      736.95      649.32     37.99 o 
   9   3   4     7619.65     7167.69    309.34 o 
  10   3   4      171.51      196.09     28.37 o 
  11   3   4     3110.10     3452.57    165.09 o 
  12   3   4     1531.43     1819.44     97.09 o 
 -12   4   4      306.06      335.14     36.89 o 
 -11   4   4     2264.89     2409.41    125.34 o 
 -10   4   4       23.59       21.18      9.69 o 
  -9   4   4     4630.43     4396.24    197.98 o 
  -8   4   4      780.77      805.77     48.46 o 
  -7   4   4     2865.72     2914.51    129.53 o 
  -6   4   4       39.88       74.94     14.63 o 
  -5   4   4     2532.68     2668.77    115.19 o 
  -4   4   4       69.94       82.46     13.17 o 
  -3   4   4      238.34      277.91     18.75 o 
  -2   4   4     1080.46     1088.56     55.77 o 
  -1   4   4    30617.13    29246.86   1246.96 o 
   0   4   4      798.64      829.16     22.63 o 
   1   4   4    14252.22    15680.22    608.65 o 
   2   4   4     1749.89     1835.85     82.73 o 
   3   4   4     5427.72     5410.05    215.14 o 
   4   4   4      519.47      533.14     28.01 o 
   5   4   4    10737.21     9913.17    383.91 o 
   6   4   4       76.20       68.29     16.62 o 
   7   4   4     3069.52     2755.01    122.98 o 
   8   4   4      787.97      684.07     38.85 o 
   9   4   4     1809.16     1797.67     73.46 o 
  10   4   4      143.67      105.62     23.73 o 
  11   4   4        0.81       16.74     11.81 o 
 -11   5   4     4177.17     4592.33    197.65 o 
 -10   5   4        2.64        4.27      8.53 o 
  -9   5   4        2.01        0.82      7.06 o 
  -8   5   4       77.36       47.37     16.45 o 
  -7   5   4     1474.67     1438.42     66.20 o 
  -6   5   4     1234.21     1161.80     57.66 o 
  -5   5   4     2873.12     2921.94    141.50 o 
  -4   5   4      368.33      427.36     24.31 o 
  -3   5   4    24676.99    19692.60    857.06 o 
  -2   5   4     3415.70     3149.39    135.56 o 
  -1   5   4      425.87      388.58     25.58 o 
   0   5   4     4923.61     4761.20    114.81 o 
   1   5   4    18502.90    18817.69   2151.26 o 
   2   5   4     4667.83     4929.35    201.92 o 
   3   5   4    25073.58    24819.72   1001.75 o 
   4   5   4     2402.93     2198.98    107.84 o 
   5   5   4       67.90       59.39     15.13 o 
   6   5   4      242.37      183.33     25.98 o 
   7   5   4      676.38      631.12     37.73 o 
   8   5   4      100.64       54.32     24.85 o 
   9   5   4     1369.26     1342.53     73.33 o 
  10   5   4      833.12      992.67     54.89 o 
  11   5   4     3517.98     3889.99    177.56 o 
 -10   6   4     2866.72     3228.11    140.13 o 
  -9   6   4      847.04      978.34     48.22 o 
  -8   6   4      859.72      909.93     48.63 o 
  -7   6   4     1495.09     1680.86     77.57 o 
  -6   6   4      829.13      845.65     49.55 o 
  -5   6   4      210.91      190.08     20.66 o 
  -4   6   4      214.63      245.24     20.67 o 
  -3   6   4     1924.36     2009.18     91.14 o 
  -2   6   4     6772.46     6159.46    241.32 o 
  -1   6   4     4598.98     4192.82    128.87 o 
   0   6   4     9584.68     9720.99    602.50 o 
   1   6   4     3021.91     3065.51    118.70 o 
   2   6   4      767.92      686.68     37.66 o 
   3   6   4       18.47       29.39     13.96 o 
   4   6   4     9834.45     8966.89    357.83 o 
   5   6   4     2764.24     2485.66    110.02 o 
   6   6   4     1509.62     1347.33     81.33 o 
   7   6   4     1316.83     1299.53     63.65 o 
   8   6   4      345.98      357.03     34.48 o 
   9   6   4       35.69       29.07     19.05 o 
  10   6   4      198.63      191.20     33.82 o 
 -10   7   4      601.94      683.92     46.34 o 
  -9   7   4      387.23      408.60     36.15 o 
  -8   7   4       14.04        6.07     10.51 o 
  -7   7   4      403.89      520.89     35.04 o 
  -6   7   4     1819.99     1940.99    101.59 o 
  -5   7   4     1993.96     1974.49     84.70 o 
  -4   7   4     4212.51     3887.03    172.69 o 
  -3   7   4       26.45       21.35     10.18 o 
  -2   7   4     6276.06     5932.18    242.50 o 
  -1   7   4     1231.59     1200.21     39.55 o 
   0   7   4     1135.80     1107.63     50.29 o 
   1   7   4      635.42      595.33     63.08 o 
   2   7   4     6656.63     5915.18    255.98 o 
   3   7   4      269.14      288.79     26.49 o 
   4   7   4     3117.03     2784.96    125.38 o 
   6   7   4      114.03      137.99     22.56 o 
   7   7   4        0.37        8.70      9.35 o 
   8   7   4      886.98      872.29     50.10 o 
   9   7   4     1016.50     1046.86     67.25 o 
  -9   8   4       13.29       24.46     14.61 o 
  -8   8   4     5379.92     5644.39    247.80 o 
  -7   8   4       28.01       37.61     17.24 o 
  -6   8   4     1823.65     1882.90     88.36 o 
  -5   8   4      454.66      461.36     34.09 o 
  -4   8   4      695.33      716.88     37.37 o 
  -3   8   4      338.75      378.44     29.19 o 
  -2   8   4     6217.46     6357.27    264.40 o 
  -1   8   4     3333.07     3275.59    270.66 o 
   0   8   4     3914.28     3735.49     97.70 o 
   1   8   4     2447.48     2470.80    274.56 o 
   2   8   4      559.99      593.37     39.41 o 
   3   8   4      771.02      716.06     41.50 o 
   4   8   4     2105.47     1869.82     83.15 o 
   5   8   4      323.54      306.80     30.65 o 
   6   8   4     5608.78     5041.80    224.55 o 
   7   8   4      220.32      239.39     35.00 o 
   8   8   4     2388.94     2330.02     85.43 o 
  -7   9   4      446.00      523.21     39.85 o 
  -6   9   4     4583.47     5252.18    230.81 o 
  -5   9   4     2053.28     2268.88    110.58 o 
  -4   9   4     7180.16     6253.58    258.12 o 
  -3   9   4     2272.15     2604.95    118.26 o 
  -2   9   4       96.36      102.36     18.60 o 
  -1   9   4      251.69      280.10     21.03 o 
   0   9   4      705.46      660.01     36.82 o 
   1   9   4     3915.36     3740.05    378.46 o 
   2   9   4     4231.60     4208.23    192.68 o 
   3   9   4     3042.70     2678.75    127.85 o 
   4   9   4     4381.14     4279.36    205.71 o 
   5   9   4      493.07      509.67     39.42 o 
   6   9   4     2585.35     2850.64    120.77 o 
   7   9   4       31.18       20.04     12.15 o 
  -5  10   4       72.20       73.33     20.22 o 
  -4  10   4      850.65      907.53     50.35 o 
  -3  10   4     1703.67     1828.15     96.11 o 
  -2  10   4     1460.34     1572.74     66.89 o 
  -1  10   4     1373.15     1449.74     49.98 o 
   0  10   4      967.33      977.36     58.38 o 
   1  10   4      293.88      317.91     31.76 o 
   2  10   4      648.32      567.53     46.10 o 
   3  10   4      102.86      118.15     27.81 o 
   4  10   4        7.84       -9.52      9.52 o 
   5  10   4     1708.87     1735.42     82.09 o 
  -1  11   4       56.12       57.10     15.28 o 
   0  11   4        0.36       11.39      8.78 o 
   1  11   4      333.06      291.42     26.35 o 
 -11   0   5     1776.58     1683.53     87.67 o 
  -9   0   5     4788.29     4645.76    199.23 o 
  -7   0   5     9501.51     9501.18    363.37 o 
  -5   0   5    10352.13    10474.34    370.65 o 
  -3   0   5     2798.92     2946.61    125.93 o 
  -1   0   5    66336.89    70266.38   2976.17 o 
   1   0   5     9098.75    10929.90    313.88 o 
   3   0   5     7921.03     8448.42    291.04 o 
   5   0   5     3370.66     3573.75    150.00 o 
   7   0   5     6285.20     5628.09    238.41 o 
   9   0   5     2337.14     2179.87    114.97 o 
  11   0   5      147.56      184.05     29.16 o 
 -12   1   5      430.05      444.61     27.68 o 
 -11   1   5     2390.52     2488.88     72.97 o 
 -10   1   5       59.81       49.35     12.28 o 
  -9   1   5      204.34      195.00     18.83 o 
  -8   1   5        1.18       10.16      6.65 o 
  -7   1   5     4113.16     3677.51    111.78 o 
  -6   1   5      544.18      547.73     22.76 o 
  -5   1   5    15524.30    15550.15    495.02 o 
  -4   1   5     1039.83     1071.11     43.20 o 
  -3   1   5    20122.39    20513.66    524.18 o 
  -2   1   5     5326.73     5931.22    187.14 o 
  -1   1   5     1023.36     1266.53     27.93 o 
   0   1   5    10730.86    12506.51    243.16 o 
   1   1   5    33510.36    36056.19    508.08 o 
   2   1   5     9375.01     9680.22    309.78 o 
   3   1   5    14060.14    14321.15    426.44 o 
   4   1   5      119.45      128.38     17.49 o 
   5   1   5      706.30      686.31     30.78 o 
   6   1   5      150.11      147.77     13.47 o 
   7   1   5     1339.97     1213.36     46.14 o 
   8   1   5      681.27      583.64     25.90 o 
   9   1   5     3223.97     3182.67     99.26 o 
  10   1   5     3270.87     3569.74    113.85 o 
  11   1   5     6153.25     6844.67    220.31 o 
  12   1   5      736.96      825.14     37.81 o 
 -12   2   5      144.02      213.49     26.03 o 
 -11   2   5      386.62      415.69     35.00 o 
 -10   2   5     2539.57     2535.44    123.64 o 
  -9   2   5     3443.41     3241.47    144.07 o 
  -8   2   5       12.99       36.12     13.13 o 
  -7   2   5     3729.28     3611.14    153.30 o 
  -6   2   5     4067.55     4453.71    179.42 o 
  -5   2   5     1845.60     2031.36     97.65 o 
  -4   2   5       77.03       91.90     13.18 o 
  -3   2   5     5222.97     5339.89    200.86 o 
  -2   2   5    10465.31    11481.64    488.21 o 
  -1   2   5    10111.53    11561.07    672.69 o 
   0   2   5    20719.84    22211.54   1148.41 o 
   1   2   5      864.30      888.44     50.67 o 
   2   2   5     5018.31     5136.37    201.51 o 
   3   2   5      607.16      653.15     25.52 o 
   4   2   5     2274.26     2098.92     97.48 o 
   5   2   5     8187.01     7805.97    306.59 o 
   6   2   5      475.23      478.05     27.07 o 
   7   2   5     8181.95     7757.21    303.73 o 
   8   2   5     1298.51     1255.45     68.41 o 
   9   2   5       59.62       80.55     18.74 o 
  10   2   5      412.80      389.24     34.54 o 
  11   2   5      430.50      496.28     39.52 o 
  12   2   5     2002.45     2332.89     92.15 o 
 -12   3   5     2605.80     2916.69    148.31 o 
 -11   3   5     1389.81     1497.84     89.59 o 
 -10   3   5     1826.48     1979.41    102.91 o 
  -9   3   5     1051.36     1075.38     52.17 o 
  -8   3   5      148.84      148.08     20.94 o 
  -7   3   5     1759.43     1749.88     84.95 o 
  -6   3   5     6537.63     6111.10    245.39 o 
  -5   3   5      380.99      394.34     25.33 o 
  -4   3   5    19902.15    18198.40    757.81 o 
  -3   3   5     1281.37     1458.02     67.12 o 
  -2   3   5     2453.42     2500.60    108.00 o 
  -1   3   5       74.71      110.75     29.24 o 
   0   3   5     1393.60     1248.68     57.43 o 
   1   3   5     2439.29     2641.97    213.07 o 
   2   3   5    13731.18    14014.99    601.01 o 
   3   3   5     4459.41     4447.95    184.70 o 
   4   3   5     9350.75     9084.10    345.13 o 
   5   3   5     4886.31     4347.41    188.60 o 
   6   3   5        8.01        8.86      7.39 o 
   7   3   5     1061.76     1057.12     44.37 o 
   8   3   5     2644.53     2308.51    112.39 o 
   9   3   5     2110.60     2052.66     81.39 o 
  10   3   5     5863.40     6627.03    284.71 o 
  11   3   5       26.90       40.07     14.94 o 
 -11   4   5       53.20       59.32     15.78 o 
 -10   4   5     2835.05     2696.73    138.16 o 
  -9   4   5      264.97      291.93     27.95 o 
  -8   4   5    14006.06    13396.23    502.69 o 
  -7   4   5       66.39       57.23     14.97 o 
  -6   4   5     4334.97     3966.89    174.04 o 
  -5   4   5     2421.15     2422.08    106.76 o 
  -4   4   5     4564.69     4646.75    201.01 o 
  -3   4   5      846.81      868.27     48.97 o 
  -2   4   5     4912.17     5233.89    202.98 o 
  -1   4   5     1054.05     1112.46     37.91 o 
   0   4   5     5639.52     5864.70    132.61 o 
   1   4   5       30.62       34.96      8.23 o 
   2   4   5     4920.37     5470.59    210.58 o 
   3   4   5      356.26      383.27     24.15 o 
   4   4   5     1314.51     1109.48     54.35 o 
   5   4   5       92.53       76.57     15.81 o 
   6   4   5    22099.13    19311.30    681.64 o 
   7   4   5      159.49      112.01     22.76 o 
   8   4   5     1752.68     1631.65     81.23 o 
   9   4   5      547.21      562.01     41.35 o 
  10   4   5      988.14      992.91     55.29 o 
  11   4   5       30.82       15.60     14.12 o 
 -11   5   5     1249.04     1465.60     64.40 o 
 -10   5   5     6213.61     6440.47    284.94 o 
  -9   5   5        5.55       11.49     10.18 o 
  -8   5   5      655.37      665.57     38.66 o 
  -7   5   5      850.37      783.04     41.46 o 
  -6   5   5    11144.33    10444.73    410.66 o 
  -5   5   5     4623.72     4747.17    206.90 o 
  -4   5   5     4783.81     4450.49    183.32 o 
  -3   5   5      238.64      202.24     22.03 o 
  -2   5   5     1354.71     1444.31     69.36 o 
  -1   5   5      162.77      188.82     13.31 o 
   0   5   5      172.34      188.90     10.79 o 
   1   5   5     3647.82     3700.15    180.59 o 
   2   5   5     9199.52     9237.55    351.57 o 
   3   5   5     3418.26     4064.94    173.20 o 
   4   5   5     8637.47     7526.64    313.44 o 
   5   5   5     1795.84     1487.17     70.19 o 
   6   5   5       32.35       15.61     10.35 o 
   7   5   5     1540.94     1386.47     62.05 o 
   8   5   5     5313.02     4759.72    227.79 o 
   9   5   5     1792.32     1737.63     86.31 o 
  10   5   5     2077.56     2062.22     77.57 o 
 -10   6   5     1134.70     1131.56     68.46 o 
  -9   6   5     7761.81     8789.93    370.61 o 
  -8   6   5     2057.71     2176.99    101.61 o 
  -7   6   5     3707.12     3841.78    160.14 o 
  -6   6   5      169.88      162.01     20.95 o 
  -5   6   5      980.06      933.03     53.36 o 
  -4   6   5     1853.77     1703.59     81.09 o 
  -3   6   5     3243.49     3328.98    144.94 o 
  -2   6   5     4324.83     3976.55    161.45 o 
  -1   6   5     2296.29     2206.96     71.74 o 
   0   6   5     4724.22     4561.94    147.90 o 
   1   6   5     3933.34     4108.17    124.92 o 
   2   6   5      291.46      347.44     25.87 o 
   3   6   5      437.50      496.06     29.49 o 
   4   6   5     1843.18     1760.62     84.99 o 
   5   6   5     9349.02     8092.76    338.86 o 
   6   6   5     3833.68     3634.13    192.13 o 
   7   6   5     5925.83     5400.48    237.71 o 
   8   6   5     1536.88     1618.94     86.28 o 
   9   6   5       37.98       37.29     17.25 o 
  10   6   5       22.28       51.23     17.08 o 
  -9   7   5      917.77     1048.38     63.04 o 
  -8   7   5        0.15        2.46      8.53 o 
  -7   7   5     3640.22     3709.15    165.27 o 
  -6   7   5      201.62      213.95     23.28 o 
  -5   7   5     9072.00     8529.21    344.09 o 
  -4   7   5     2206.70     2253.00    106.12 o 
  -3   7   5     2255.68     2129.38     99.41 o 
  -2   7   5      938.17      788.10     42.98 o 
  -1   7   5     1511.90     1472.74     53.43 o 
   0   7   5     1104.11     1085.82     26.22 o 
   1   7   5     2161.94     2075.84    135.98 o 
   2   7   5     1675.41     1501.73     69.93 o 
   3   7   5    10641.76    10830.77    452.35 o 
   4   7   5       20.76       -0.49     13.63 o 
   5   7   5     4353.88     4158.38    190.89 o 
   6   7   5        3.49       -6.89     12.14 o 
   7   7   5     1054.00     1116.55     56.60 o 
   8   7   5      274.56      307.35     38.36 o 
   9   7   5     4145.19     4027.17    204.89 o 
  -8   8   5     1076.78     1242.35     69.20 o 
  -7   8   5     2400.72     2621.11    115.80 o 
  -6   8   5      379.88      493.44     34.50 o 
  -5   8   5      572.81      542.19     37.54 o 
  -4   8   5     1062.99     1028.10     47.22 o 
  -3   8   5     5830.92     5449.20    225.12 o 
  -2   8   5      200.53      266.01     25.92 o 
  -1   8   5     8586.72     8239.28    248.26 o 
   0   8   5      144.65      125.65     23.05 o 
   1   8   5     2286.95     2169.28    161.72 o 
   2   8   5      932.13      858.74     45.74 o 
   3   8   5     1154.61     1000.63     56.53 o 
   4   8   5       59.28       10.19     12.33 o 
   5   8   5     4002.25     3711.84    160.28 o 
   6   8   5     1404.79     1417.04     65.12 o 
   7   8   5     4239.58     4049.76    200.51 o 
   8   8   5       67.48       80.55     28.60 o 
  -7   9   5       33.09       52.23     16.92 o 
  -6   9   5     1431.49     1620.48     90.28 o 
  -5   9   5     1869.60     1926.78    101.02 o 
  -4   9   5      325.51      343.28     35.27 o 
  -3   9   5     4856.93     5328.92    224.39 o 
  -2   9   5       32.57       12.98     10.02 o 
  -1   9   5      557.79      580.93     28.45 o 
   0   9   5      505.41      521.83     24.18 o 
   1   9   5     4866.31     4535.49    493.70 o 
   2   9   5      793.04      623.62     45.82 o 
   3   9   5     1956.38     1886.26    103.29 o 
   4   9   5      805.02      745.18     48.82 o 
   5   9   5        2.91        2.46      7.55 o 
   6   9   5        3.05       -7.06      9.35 o 
  -4  10   5       54.36       36.65     13.64 o 
  -3  10   5      669.73      800.50     48.11 o 
  -2  10   5     5136.39     6129.37    273.25 o 
  -1  10   5     3101.19     3542.75    404.21 o 
   0  10   5     3767.85     3810.65    348.24 o 
   1  10   5      289.90      351.17     25.02 o 
   2  10   5       94.77      148.07     27.64 o 
   3  10   5      661.26      709.24     49.43 o 
   4  10   5      956.90      975.36     56.69 o 
 -12   0   6      177.73      291.17     34.13 o 
 -10   0   6    10138.92     9753.96    412.35 o 
  -8   0   6    11636.42    10758.38    419.14 o 
  -6   0   6       22.86      103.31     15.60 o 
  -4   0   6     2593.92     2825.91    124.40 o 
  -2   0   6     4558.34     4610.19    180.86 o 
   0   0   6    19787.93    22238.51    540.08 o 
   2   0   6     3632.47     3669.87    140.11 o 
   4   0   6     6576.38     6148.57    246.05 o 
   6   0   6    18581.92    18447.72    861.14 o 
   8   0   6       57.20       32.55     11.18 o 
  10   0   6     1377.20     1390.93     58.99 o 
 -12   1   6     4096.33     4474.23    139.38 o 
 -11   1   6     3857.36     3837.98    190.53 o 
 -10   1   6     3524.21     3422.92    115.54 o 
  -9   1   6       27.32       29.87      8.53 o 
  -8   1   6     3525.51     3371.84    104.88 o 
  -7   1   6      884.11      864.53     29.58 o 
  -6   1   6     5723.49     5475.16    323.43 o 
  -5   1   6     3047.14     3113.35     92.94 o 
  -4   1   6     9662.44     9843.51    433.80 o 
  -3   1   6       37.93       59.49      9.46 o 
  -2   1   6      464.35      504.39     26.63 o 
  -1   1   6     3187.69     3534.01     72.32 o 
   0   1   6      356.47      420.09     10.88 o 
   1   1   6     1359.95     1403.30     43.08 o 
   2   1   6    12464.15    12866.17    720.17 o 
   3   1   6    12451.04    13083.45    582.63 o 
   4   1   6    13469.17    12428.01    433.38 o 
   5   1   6     3647.59     3267.96     97.41 o 
   6   1   6      683.30      615.39     25.03 o 
   7   1   6     4067.14     3802.50    125.24 o 
   8   1   6     3472.39     3155.80    101.88 o 
   9   1   6      883.27      871.16     33.08 o 
  10   1   6     2551.85     2689.53     83.59 o 
  11   1   6        7.38        9.23     18.96 o 
 -12   2   6       52.76       28.10     13.80 o 
 -11   2   6      444.24      445.32     39.86 o 
 -10   2   6      547.49      486.75     35.67 o 
  -9   2   6     6522.29     6497.54    285.36 o 
  -8   2   6     2341.24     2297.80    102.60 o 
  -7   2   6     1157.41     1210.15     65.53 o 
  -6   2   6     3382.02     3256.02    140.15 o 
  -5   2   6     3856.42     3812.58    154.65 o 
  -4   2   6     1044.03     1075.22     47.31 o 
  -3   2   6     1172.36     1131.08     49.43 o 
  -2   2   6     6729.24     6922.43    249.99 o 
  -1   2   6     2833.67     3201.20     91.55 o 
   0   2   6     7569.46     8115.15    485.39 o 
   1   2   6     5543.36     6185.12    357.03 o 
   2   2   6      704.00      680.72     38.49 o 
   3   2   6      869.84      869.01     32.21 o 
   4   2   6     1881.86     1754.90     77.91 o 
   5   2   6    18825.82    17468.64    828.76 o 
   6   2   6     4522.52     4085.49    172.03 o 
   7   2   6     3148.07     2900.35    137.24 o 
   8   2   6     2403.26     2205.28    117.71 o 
   9   2   6      466.17      454.03     36.27 o 
  10   2   6      261.00      304.99     33.39 o 
  11   2   6      620.43      769.08     48.55 o 
 -11   3   6     3706.70     4212.30    203.89 o 
 -10   3   6      100.04       78.99     20.24 o 
  -9   3   6        1.30       15.26     10.34 o 
  -8   3   6     1208.25     1268.11     63.70 o 
  -7   3   6     4442.79     4238.76    188.07 o 
  -6   3   6       23.51        8.38      7.39 o 
  -5   3   6    17366.68    17375.00    790.38 o 
  -4   3   6    10364.23    10058.12    369.03 o 
  -3   3   6     3599.54     3331.94    145.45 o 
  -2   3   6      170.52      182.89     17.36 o 
  -1   3   6       20.62       25.14      6.85 o 
   0   3   6     8583.06     8579.64    180.38 o 
   1   3   6    15807.51    17320.42    501.29 o 
   2   3   6      190.20      257.49     18.87 o 
   3   3   6    15415.03    16040.62    716.35 o 
   4   3   6      278.65      219.67     20.08 o 
   5   3   6     1315.03     1184.32     57.11 o 
   6   3   6       27.07       27.43     12.98 o 
   7   3   6     3328.26     2941.85    135.57 o 
   8   3   6       47.06       54.07     17.25 o 
   9   3   6     5318.86     5201.09    219.04 o 
  10   3   6     3060.76     3603.17    153.25 o 
  11   3   6     2499.45     2865.25    141.00 o 
 -11   4   6     1692.62     1801.64     76.27 o 
 -10   4   6       80.10      104.76     22.53 o 
  -9   4   6     3980.42     3845.78    163.70 o 
  -8   4   6      154.88      179.06     22.92 o 
  -7   4   6     7087.20     6730.07    292.86 o 
  -6   4   6      526.65      456.41     29.57 o 
  -5   4   6      154.18      182.51     17.82 o 
  -4   4   6       15.74       21.18      7.88 o 
  -3   4   6    12920.46    12343.43    616.41 o 
  -2   4   6     2618.39     2551.99    111.81 o 
  -1   4   6    25093.45    25261.21   1184.36 o 
   0   4   6      409.70      450.18     14.43 o 
   1   4   6     1277.53     1334.50     48.03 o 
   2   4   6      822.27      944.67     49.68 o 
   3   4   6     5240.49     5621.00    225.64 o 
   4   4   6      877.48      824.26     39.98 o 
   5   4   6     1398.88     1257.37     44.74 o 
   6   4   6      564.40      530.30     33.60 o 
   7   4   6     6005.95     5578.55    216.64 o 
   8   4   6       13.47       22.65     10.18 o 
   9   4   6     1028.76      977.56     52.52 o 
  10   4   6        1.31        1.15      5.42 o 
 -10   5   6      512.09      556.18     39.76 o 
  -9   5   6        8.67       12.97      9.19 o 
  -8   5   6      460.47      472.54     31.44 o 
  -7   5   6      196.06      228.33     25.26 o 
  -6   5   6     1226.30     1167.55     59.36 o 
  -5   5   6     9403.30     8034.00    315.06 o 
  -4   5   6     3248.38     3084.85    142.52 o 
  -3   5   6     7974.15     7507.53    305.72 o 
  -2   5   6      890.96      868.10     41.05 o 
  -1   5   6     5318.83     5284.45    156.42 o 
   0   5   6      911.74      944.45     37.50 o 
   1   5   6     8795.31     8813.00    236.16 o 
   2   5   6     1632.48     1653.24     73.41 o 
   3   5   6      821.36      892.79     43.09 o 
   4   5   6      871.50      836.12     38.54 o 
   5   5   6      393.42      361.76     27.60 o 
   6   5   6      270.39      298.24     29.13 o 
   7   5   6       80.51      139.16     23.36 o 
   8   5   6       82.15      100.34     22.86 o 
   9   5   6     4501.22     4197.80    176.73 o 
  10   5   6      840.57      936.02     52.17 o 
 -10   6   6      671.67      780.70     46.09 o 
  -9   6   6      681.95      728.92     46.13 o 
  -8   6   6      860.27     1014.39     52.61 o 
  -7   6   6     3609.94     3849.38    163.16 o 
  -6   6   6     6796.06     6346.65    269.23 o 
  -5   6   6       76.55       41.29     15.46 o 
  -4   6   6     1291.45     1309.61     60.89 o 
  -3   6   6     1167.14     1102.22     41.79 o 
  -2   6   6    10917.46     9861.86    385.11 o 
  -1   6   6     6449.00     6493.28    188.81 o 
   0   6   6     4405.23     4221.21    105.47 o 
   1   6   6     1031.06     1037.75     36.22 o 
   2   6   6     1719.07     1675.29     87.18 o 
   3   6   6      290.14      327.76     26.18 o 
   4   6   6      219.71      177.83     23.96 o 
   5   6   6     1588.97     1592.51     87.79 o 
   6   6   6     1445.82     1305.03     66.41 o 
   7   6   6     4555.67     4038.25    194.78 o 
   8   6   6     2363.98     2360.53    106.70 o 
   9   6   6      661.42      701.23     50.93 o 
  -9   7   6       45.87       34.50     17.42 o 
  -8   7   6       37.63       44.02     19.05 o 
  -7   7   6      584.05      772.26     47.37 o 
  -6   7   6     3877.89     4103.20    172.92 o 
  -5   7   6       50.77       53.58     15.61 o 
  -4   7   6    11679.72    10485.43    423.38 o 
  -3   7   6      220.86      271.01     26.44 o 
  -2   7   6      529.27      457.97     29.21 o 
  -1   7   6      541.56      578.11     24.78 o 
   0   7   6     7842.24     7763.33    184.40 o 
   1   7   6       21.71       28.87      8.69 o 
   2   7   6     4726.54     4801.60    209.97 o 
   3   7   6     3231.71     2947.18    134.70 o 
   4   7   6     2086.17     2211.49    107.72 o 
   5   7   6        3.10       13.79      9.68 o 
   6   7   6        1.96        1.31     11.16 o 
   7   7   6      680.49      684.45     47.15 o 
   8   7   6     2714.52     2633.20    140.05 o 
  -8   8   6     5086.51     5366.49    256.41 o 
  -7   8   6        5.20       22.65     12.31 o 
  -6   8   6      256.11      256.82     29.75 o 
  -5   8   6     1510.61     1677.62     89.80 o 
  -4   8   6     1000.05      944.63     50.65 o 
  -3   8   6     1809.07     1790.55     96.39 o 
  -2   8   6     4502.46     4387.32    204.94 o 
  -1   8   6     1047.45     1062.10     67.03 o 
   0   8   6     6125.04     6288.40    195.61 o 
   1   8   6      939.92      984.27     61.67 o 
   2   8   6      421.44      388.15     36.22 o 
   3   8   6      315.83      365.69     35.44 o 
   4   8   6     3501.64     3528.57    163.96 o 
   5   8   6       78.32       73.18     21.87 o 
   6   8   6     3731.27     3465.01    174.76 o 
   7   8   6      448.99      487.38     42.68 o 
  -6   9   6     3103.09     3397.63    159.44 o 
  -5   9   6     1711.46     1794.90     92.64 o 
  -4   9   6      343.71      416.94     34.95 o 
  -3   9   6      204.41      261.41     29.71 o 
  -2   9   6      244.57      257.76     29.25 o 
  -1   9   6      265.02      328.85     33.81 o 
   0   9   6       15.70       17.16     10.92 o 
   1   9   6     1767.73     1829.50     76.01 o 
   2   9   6     5337.03     4870.33    228.23 o 
   3   9   6      342.53      325.68     37.60 o 
   4   9   6     3731.39     3748.49    152.92 o 
   5   9   6      217.65      243.62     37.14 o 
  -3  10   6     1009.14     1077.94     62.83 o 
  -2  10   6      540.75      714.63     45.94 o 
  -1  10   6     2628.11     2864.55    255.51 o 
   0  10   6     1120.29     1254.80    110.44 o 
   1  10   6     2572.91     2920.98    260.66 o 
   2  10   6      552.94      584.94     45.46 o 
   3  10   6        1.30       17.72     14.11 o 
 -11   0   7      803.43      814.39     45.77 o 
  -9   0   7     2313.88     2231.94     99.20 o 
  -7   0   7    12715.97    12131.33    456.03 o 
  -5   0   7      698.16      718.10     31.18 o 
  -3   0   7    42966.67    39554.27   1295.72 o 
  -1   0   7     9560.78    10575.24    355.02 o 
   1   0   7     2475.73     2479.38     85.77 o 
   3   0   7     1352.30     1304.85     56.68 o 
   5   0   7     4741.38     4750.49    200.37 o 
   7   0   7    14028.39    13272.60    506.98 o 
   9   0   7       36.32       29.57     13.80 o 
  11   0   7     2754.66     3192.16    144.31 o 
 -11   1   7     1236.29     1262.25     39.68 o 
 -10   1   7     1352.43     1337.45     46.42 o 
  -9   1   7      335.46      336.73     20.98 o 
  -8   1   7      176.03      155.20     16.15 o 
  -7   1   7     2770.08     2641.66     81.70 o 
  -6   1   7     4183.74     3663.59    110.60 o 
  -5   1   7    10572.08    10030.74    266.18 o 
  -4   1   7     7178.33     6773.05    281.33 o 
  -3   1   7     5240.77     5067.77    349.60 o 
  -2   1   7     1335.48     1467.52     46.57 o 
  -1   1   7     6343.00     6545.84    124.20 o 
   0   1   7     4821.51     4995.74     98.71 o 
   1   1   7     2623.90     2789.39    104.87 o 
   2   1   7      444.31      452.23     19.57 o 
   3   1   7     7536.66     7458.68    242.78 o 
   4   1   7      297.97      324.46     32.13 o 
   5   1   7      480.61      439.89     24.47 o 
   6   1   7      509.71      498.43     21.24 o 
   7   1   7      244.53      216.91     16.60 o 
   8   1   7     1193.45     1201.59     36.75 o 
   9   1   7     7848.78     7392.14    220.27 o 
  10   1   7     2541.95     2708.55     92.31 o 
  11   1   7     1429.14     1688.39     59.16 o 
 -11   2   7     2461.03     2545.62    124.57 o 
 -10   2   7      521.88      574.79     42.29 o 
  -9   2   7     3816.91     3806.18    168.04 o 
  -8   2   7     6290.22     6014.69    262.28 o 
  -7   2   7      982.23     1009.86     55.23 o 
  -6   2   7     4075.68     3768.34    170.38 o 
  -5   2   7       12.19       11.49      6.90 o 
  -4   2   7     5493.52     5727.42    231.04 o 
  -3   2   7     1864.55     1952.96     93.91 o 
  -2   2   7    13566.14    11948.70    578.91 o 
  -1   2   7     5913.34     6117.44    172.36 o 
   0   2   7      882.77      906.19     30.68 o 
   1   2   7     1774.67     1862.89    195.69 o 
   2   2   7      850.93      792.11     38.76 o 
   3   2   7     5095.93     5122.73    207.11 o 
   4   2   7      180.23      160.61     19.83 o 
   5   2   7     7130.38     6266.21    248.11 o 
   6   2   7     5411.88     4600.30    207.77 o 
   7   2   7     1887.16     1800.48     75.09 o 
   8   2   7     3740.70     3609.58    170.07 o 
   9   2   7       24.60       14.12     14.29 o 
  10   2   7      134.27      110.51     26.68 o 
  11   2   7      608.92      751.57     49.85 o 
 -11   3   7     3147.22     3438.92    174.39 o 
 -10   3   7     2263.74     2575.52    135.68 o 
  -9   3   7     1646.61     1722.47     64.78 o 
  -8   3   7      658.01      619.69     36.49 o 
  -7   3   7     1326.66     1298.20     65.68 o 
  -6   3   7     4715.17     4381.42    184.35 o 
  -5   3   7       77.50       66.81     17.44 o 
  -4   3   7    12066.13    11247.14    412.27 o 
  -3   3   7      616.05      605.14     34.96 o 
  -2   3   7     1309.85     1345.52     52.52 o 
  -1   3   7      734.05      790.03     29.54 o 
   0   3   7     3675.89     3794.07     89.75 o 
   1   3   7     7131.06     6972.39    192.72 o 
   2   3   7     9143.24     9428.18    347.98 o 
   3   3   7     7949.38     8162.76    306.25 o 
   4   3   7     2320.37     2103.44    106.08 o 
   5   3   7     1071.05      909.40     48.84 o 
   6   3   7      251.88      275.66     25.81 o 
   7   3   7     1435.34     1383.23     76.43 o 
   8   3   7     4356.53     4178.17    197.51 o 
   9   3   7      166.81      178.56     27.04 o 
  10   3   7     2456.13     2820.72    128.78 o 
 -10   4   7     3545.62     3617.66    165.88 o 
  -9   4   7      115.14       78.53     20.91 o 
  -8   4   7     5719.84     5493.66    227.98 o 
  -7   4   7      303.76      315.90     26.84 o 
  -6   4   7       15.38       33.33     11.98 o 
  -5   4   7       55.84       85.66     17.59 o 
  -4   4   7      375.31      367.71     32.26 o 
  -3   4   7     3141.07     2899.02    127.72 o 
  -2   4   7     9359.25     8786.71    331.20 o 
  -1   4   7       53.93       66.38     10.98 o 
   0   4   7    16322.66    15695.97    426.62 o 
   1   4   7     1277.43     1377.10     74.60 o 
   2   4   7     1938.19     1981.01     77.52 o 
   3   4   7      249.59      233.49     23.35 o 
   4   4   7     9587.74     8883.70    361.00 o 
   5   4   7        2.02       22.32     12.31 o 
   6   4   7     8035.85     6972.48    310.26 o 
   7   4   7     1638.07     1537.93     79.51 o 
   8   4   7      149.27      172.06     26.20 o 
   9   4   7       31.05       11.50     11.99 o 
  10   4   7       70.03      116.72     25.65 o 
 -10   5   7      470.38      592.81     42.53 o 
  -9   5   7       91.65       83.08     21.22 o 
  -8   5   7     2917.81     3043.63    132.88 o 
  -7   5   7     1415.24     1543.59     64.11 o 
  -6   5   7     3273.05     2993.19    132.28 o 
  -5   5   7      224.62      267.45     23.97 o 
  -4   5   7     1162.81     1273.06     68.53 o 
  -3   5   7      528.11      521.56     28.74 o 
  -2   5   7     2104.11     2087.45     83.11 o 
  -1   5   7       40.38       37.19     10.60 o 
   0   5   7      789.22      736.36     37.13 o 
   1   5   7     4979.14     5028.43    147.85 o 
   2   5   7    17759.19    17549.86    848.20 o 
   3   5   7     1369.22     1461.29     72.45 o 
   4   5   7     4741.40     4450.80    198.03 o 
   5   5   7        6.96        6.40      7.88 o 
   6   5   7     1451.93     1185.07     61.99 o 
   7   5   7     1281.32     1129.75     61.60 o 
   8   5   7     3188.21     3164.41    147.60 o 
   9   5   7      735.10      728.93     48.70 o 
  -9   6   7     4467.02     5126.10    214.78 o 
  -8   6   7     2690.56     2764.54    138.32 o 
  -7   6   7       18.61       31.52     11.99 o 
  -6   6   7      320.71      290.24     28.33 o 
  -5   6   7      381.83      393.15     30.55 o 
  -4   6   7      584.65      564.58     31.92 o 
  -3   6   7      798.74      786.66     46.46 o 
  -2   6   7     1322.84     1304.24     56.67 o 
  -1   6   7     4965.32     4724.34    251.22 o 
   0   6   7     2429.81     2432.90     64.11 o 
   1   6   7     5082.50     5279.83    164.93 o 
   2   6   7      169.92      194.06     22.11 o 
   3   6   7     3344.55     3554.66    154.92 o 
   4   6   7     2934.13     2914.49    134.65 o 
   5   6   7     7309.29     6701.95    278.27 o 
   6   6   7     3789.58     3427.33    175.98 o 
   7   6   7      316.82      356.61     34.44 o 
   8   6   7       19.15       22.49     11.82 o 
   9   6   7       49.14       18.57     14.46 o 
  -7   7   7     4584.50     4651.73    215.94 o 
  -6   7   7      838.80      937.32     46.70 o 
  -5   7   7     3243.02     3544.01    161.86 o 
  -4   7   7     1043.06     1012.15     44.83 o 
  -3   7   7     2678.20     2314.85    134.77 o 
  -2   7   7       90.22       48.05     15.47 o 
  -1   7   7        2.67        7.54      5.65 o 
   0   7   7     3361.34     3233.61    104.61 o 
   1   7   7     8467.85     9002.72    292.31 o 
   2   7   7      130.58      111.70     20.92 o 
   3   7   7     8198.10     7958.35    330.83 o 
   4   7   7      119.72       85.80     21.90 o 
   5   7   7        0.18        7.38     12.31 o 
   6   7   7      118.95       96.31     21.24 o 
   7   7   7     2499.70     2678.77    127.86 o 
   8   7   7      175.38      174.58     33.14 o 
  -7   8   7     2968.96     3248.95    149.94 o 
  -6   8   7      171.61      138.15     27.20 o 
  -5   8   7        1.54       -4.27      7.88 o 
  -4   8   7      404.58      417.26     34.69 o 
  -3   8   7     4427.39     4595.65    211.34 o 
  -2   8   7       42.19       27.60     12.98 o 
  -1   8   7     4345.83     4521.60    154.79 o 
   0   8   7      388.72      447.19     22.47 o 
   1   8   7      797.41      824.14     55.99 o 
   2   8   7     1002.08      958.87     52.33 o 
   3   8   7      254.41      283.14     34.38 o 
   4   8   7     3904.56     4097.38    182.50 o 
   5   8   7     2407.03     2354.26     97.10 o 
   6   8   7      107.24       66.98     20.57 o 
  -5   9   7     5474.29     5910.32    271.38 o 
  -4   9   7      667.85      697.04     44.60 o 
  -3   9   7     1884.98     2212.93     98.25 o 
  -2   9   7      104.73       83.77     27.48 o 
  -1   9   7     2833.55     2987.62    110.56 o 
   0   9   7      255.45      253.80     25.28 o 
   1   9   7     2095.48     2303.67    180.67 o 
   2   9   7     2574.50     2713.92    126.60 o 
   3   9   7     1448.42     1561.11     71.93 o 
   4   9   7      382.47      432.66     41.28 o 
  -1  10   7      931.94     1059.70     43.56 o 
   0  10   7      613.77      726.94     89.62 o 
   1  10   7        1.22        3.58      6.90 o 
 -10   0   8     7037.00     7007.68    290.40 o 
  -8   0   8     3495.25     3430.63    156.51 o 
  -6   0   8       44.89       43.39     10.52 o 
  -4   0   8       36.99       30.89     12.32 o 
  -2   0   8    27315.05    26267.23    997.39 o 
   0   0   8    31243.98    30829.66    775.15 o 
   2   0   8     2287.00     2241.32     97.88 o 
   4   0   8    16776.18    16422.08    791.91 o 
   6   0   8     4562.52     4439.57    197.57 o 
   8   0   8     1313.23     1375.41     66.28 o 
  10   0   8      108.33      102.37     25.34 o 
 -11   1   8      223.36      254.89     22.06 o 
 -10   1   8      328.39      294.79     30.63 o 
  -9   1   8      997.31      988.12     34.63 o 
  -8   1   8     1622.05     1497.28     44.74 o 
  -7   1   8      181.21      178.92     15.05 o 
  -6   1   8     3862.60     3836.56    227.49 o 
  -5   1   8       93.91       77.91     14.00 o 
  -4   1   8     7886.81     7210.10    205.21 o 
  -3   1   8      771.72      860.17     35.33 o 
  -2   1   8     1279.44     1353.68     44.63 o 
  -1   1   8        5.74        4.05      3.83 o 
   0   1   8     4886.99     5064.09    101.70 o 
   1   1   8     6213.00     6380.83    127.36 o 
   2   1   8    24767.80    24868.78    684.21 o 
   3   1   8      215.51      261.17     14.92 o 
   4   1   8     1131.65     1017.14     39.45 o 
   5   1   8     2854.89     2731.41    155.76 o 
   6   1   8      629.73      589.22     24.21 o 
   7   1   8      900.13      884.72     49.08 o 
   8   1   8     2398.34     2378.44     82.96 o 
   9   1   8       27.02       24.30     10.18 o 
  10   1   8     3009.04     3249.29    107.59 o 
 -11   2   8     2166.64     2407.40    103.45 o 
 -10   2   8     1066.14     1004.05     51.16 o 
  -9   2   8     2860.67     2572.98    116.74 o 
  -8   2   8     4649.72     4678.12    199.91 o 
  -7   2   8       18.02       18.06      9.69 o 
  -6   2   8     1443.99     1368.38     79.74 o 
  -5   2   8      691.18      682.28     33.61 o 
  -4   2   8     5292.70     4774.14    193.17 o 
  -3   2   8      992.16     1052.94     47.33 o 
  -2   2   8     1952.39     2008.26     84.82 o 
  -1   2   8    10392.38    10561.57    272.06 o 
   0   2   8     1368.22     1369.29     35.19 o 
   1   2   8     2448.88     2348.20     76.88 o 
   2   2   8        3.40        4.10      7.55 o 
   3   2   8     3964.79     4148.20    174.18 o 
   4   2   8      248.29      243.02     22.35 o 
   5   2   8     3553.80     3199.98    140.66 o 
   6   2   8     6102.39     5523.01    243.67 o 
   7   2   8      292.16      288.08     27.98 o 
   8   2   8      345.53      310.28     38.45 o 
   9   2   8       96.06       64.33     18.10 o 
  10   2   8      677.08      767.95     47.11 o 
 -10   3   8     1276.17     1425.03     70.77 o 
  -9   3   8        8.28       31.02     11.16 o 
  -8   3   8        0.54       18.05      9.85 o 
  -7   3   8     6137.10     5822.65    235.15 o 
  -6   3   8     4930.61     4635.32    208.84 o 
  -5   3   8     7115.13     7056.83    286.44 o 
  -4   3   8      873.52      860.15     47.86 o 
  -3   3   8     1725.57     1887.26     88.33 o 
  -2   3   8     4549.33     4326.30    180.21 o 
  -1   3   8     3673.41     3622.88    112.59 o 
   0   3   8       51.98       54.43      8.21 o 
   1   3   8     8536.61     8528.94    400.92 o 
   2   3   8      310.41      340.26     22.91 o 
   3   3   8    10450.22    10736.28    404.59 o 
   4   3   8     1414.01     1437.58     70.67 o 
   5   3   8        0.97       -1.64      7.38 o 
   6   3   8       56.18       59.01     15.78 o 
   7   3   8     2693.24     2353.12    119.95 o 
   8   3   8     1873.85     1877.33     81.87 o 
   9   3   8     2832.55     2646.38    133.93 o 
  10   3   8      889.61      925.95     53.40 o 
 -10   4   8      294.16      329.27     32.08 o 
  -9   4   8     5259.05     5255.90    232.62 o 
  -8   4   8       46.75       23.83     14.30 o 
  -7   4   8     4232.75     4060.32    177.97 o 
  -6   4   8        1.10        3.77      6.24 o 
  -5   4   8     1392.37     1371.84     68.05 o 
  -4   4   8     1206.03     1197.55     59.57 o 
  -3   4   8    15539.75    13869.76    501.71 o 
  -2   4   8     1087.51      969.61     49.75 o 
  -1   4   8     5952.56     5594.50    268.40 o 
   0   4   8      431.71      446.39     15.63 o 
   1   4   8      140.38      104.89     27.13 o 
   2   4   8      142.04      165.08     21.11 o 
   3   4   8      564.54      494.54     30.10 o 
   4   4   8     1298.33     1289.44     47.71 o 
   5   4   8     7970.69     7224.26    300.06 o 
   6   4   8      279.44      247.08     26.64 o 
   7   4   8     8321.27     7296.61    323.66 o 
   8   4   8      101.91       52.00     19.58 o 
   9   4   8      229.50      290.10     32.53 o 
  -9   5   8      905.71      890.12     49.25 o 
  -8   5   8       19.98       19.21      9.19 o 
  -7   5   8     3794.70     3859.83    170.81 o 
  -6   5   8     1939.50     1886.69     93.83 o 
  -5   5   8     7075.71     6804.88    285.98 o 
  -4   5   8     1105.63     1213.06     62.16 o 
  -3   5   8     1524.00     1413.96     67.84 o 
  -2   5   8      445.17      441.51     29.15 o 
  -1   5   8     2458.12     2363.26    120.94 o 
   0   5   8      177.60      146.77     10.88 o 
   1   5   8     1247.42     1236.02    172.10 o 
   2   5   8      442.72      519.98     32.13 o 
   3   5   8     4870.53     4995.62    227.70 o 
   4   5   8      844.89      776.41     42.78 o 
   5   5   8     1396.26     1435.46     66.33 o 
   6   5   8      119.14      101.27     22.23 o 
   7   5   8     1065.59     1149.45     59.48 o 
   8   5   8     1786.53     1790.06     85.45 o 
   9   5   8     6414.06     6043.33    273.52 o 
  -8   6   8     5041.76     5727.29    257.48 o 
  -7   6   8      702.87      819.76     43.33 o 
  -6   6   8      592.79      559.57     37.55 o 
  -5   6   8       62.21       38.63     15.29 o 
  -4   6   8     4740.30     4970.22    226.09 o 
  -3   6   8     1911.66     1941.36     98.27 o 
  -2   6   8     4749.41     4394.08    194.91 o 
  -1   6   8     2511.79     2610.09     90.23 o 
   0   6   8      175.88      195.56     13.69 o 
   1   6   8        4.97       18.09     12.47 o 
   2   6   8      233.13      213.56     26.61 o 
   3   6   8      385.62      420.56     33.87 o 
   4   6   8      225.90      237.40     29.08 o 
   5   6   8     1864.00     1908.41     91.24 o 
   6   6   8     7150.29     6929.30    298.98 o 
   7   6   8      792.73      828.42     54.48 o 
   8   6   8     1549.78     1573.83     88.78 o 
  -7   7   8        2.07        0.66      8.70 o 
  -6   7   8     9214.20     9181.79    377.04 o 
  -5   7   8      275.91      385.32     32.58 o 
  -4   7   8     5245.47     4784.63    212.93 o 
  -3   7   8      786.77      788.98     41.13 o 
  -2   7   8      309.81      380.57     29.48 o 
  -1   7   8      190.79      195.11     26.24 o 
   0   7   8     2967.17     3055.75     81.43 o 
   1   7   8     1112.23     1201.98     41.06 o 
   2   7   8     4986.93     4990.60    222.90 o 
   3   7   8     1012.35     1071.20     52.18 o 
   4   7   8     3646.58     3899.53    195.39 o 
   5   7   8       51.60       55.05     19.56 o 
   6   7   8       16.04       13.63     11.33 o 
   7   7   8      110.76      136.10     26.00 o 
  -6   8   8       74.99       68.89     22.03 o 
  -5   8   8       78.45       66.43     21.54 o 
  -4   8   8      953.74     1006.67     54.72 o 
  -3   8   8      658.99      773.01     44.78 o 
  -2   8   8     5990.51     6172.31    266.49 o 
  -1   8   8      317.54      406.31     31.62 o 
   0   8   8     3179.02     3398.30    112.21 o 
   1   8   8      103.54       80.24     16.93 o 
   2   8   8      151.61      201.71     29.50 o 
   4   8   8     3501.08     3895.11    180.91 o 
   5   8   8       96.55       66.63     29.45 o 
  -4   9   8     1359.82     1558.32     70.85 o 
  -3   9   8       35.14       34.82     12.98 o 
  -2   9   8     1035.83     1122.67     53.96 o 
  -1   9   8        5.39        4.50      8.29 o 
   0   9   8     1572.58     1699.75    113.43 o 
   1   9   8      824.82      957.27     37.94 o 
   2   9   8     5657.70     5999.32    284.07 o 
   3   9   8      448.94      510.91     44.17 o 
  -9   0   9     4635.65     4499.44    214.97 o 
  -7   0   9     5820.50     5410.95    229.25 o 
  -5   0   9    10651.64     9247.31    361.40 o 
  -3   0   9     2965.83     2791.32    138.07 o 
  -1   0   9     1489.63     1545.93     87.68 o 
   1   0   9       28.76       15.03      7.11 o 
   3   0   9       31.42       28.09     10.51 o 
   5   0   9    11746.67    11133.36    437.30 o 
   7   0   9     2787.74     2713.16    134.34 o 
   9   0   9     2193.59     2095.67    110.81 o 
 -10   1   9      449.80      511.18     27.94 o 
  -9   1   9       12.49       10.94      8.21 o 
  -8   1   9     1179.63     1176.44     44.84 o 
  -7   1   9     6777.66     6046.87    181.58 o 
  -6   1   9     5065.75     4741.58    226.10 o 
  -5   1   9     6961.47     6266.62    452.43 o 
  -4   1   9      825.64      739.96     28.67 o 
  -3   1   9      472.55      487.32     19.70 o 
  -2   1   9      278.48      344.50     47.66 o 
  -1   1   9     3677.81     3481.17     75.82 o 
   0   1   9       82.26      105.18     10.38 o 
   1   1   9     3410.28     3399.46     74.32 o 
   2   1   9      348.45      330.34     29.74 o 
   3   1   9    10463.73     9957.60    267.67 o 
   4   1   9     4083.02     3910.40    135.01 o 
   5   1   9      269.53      297.42     33.68 o 
   6   1   9      355.69      339.54     20.41 o 
   7   1   9     3919.56     3950.47    126.13 o 
   8   1   9     3149.96     3148.20    107.21 o 
   9   1   9     5048.05     5274.09    165.21 o 
 -10   2   9     2839.35     2825.59    124.21 o 
  -9   2   9     1700.56     1664.77     88.09 o 
  -8   2   9     5332.72     5346.14    225.42 o 
  -7   2   9      979.78      937.77     50.17 o 
  -6   2   9       17.49       18.72     11.49 o 
  -5   2   9      129.59      150.95     19.78 o 
  -4   2   9     4390.08     3994.77    168.27 o 
  -3   2   9     1372.56     1304.92     63.94 o 
  -2   2   9     1866.03     1810.22     91.61 o 
  -1   2   9    13397.12    12199.16    318.24 o 
   0   2   9     2698.71     2615.49     83.31 o 
   1   2   9      127.72      135.09     22.58 o 
   2   2   9     1092.55     1048.55     55.54 o 
   3   2   9     3020.78     2950.55    133.51 o 
   4   2   9     2957.55     2944.91    130.53 o 
   5   2   9     1768.67     1610.68     83.62 o 
   6   2   9     8424.58     7683.57    310.43 o 
   7   2   9     1173.06     1275.99     53.95 o 
   8   2   9      654.28      698.28     43.44 o 
   9   2   9      135.44      105.24     24.05 o 
 -10   3   9       73.80       86.15     23.68 o 
  -9   3   9      542.21      602.99     40.63 o 
  -8   3   9     1978.04     1928.30     82.41 o 
  -7   3   9       86.31       63.17     16.78 o 
  -6   3   9     7330.23     6497.73    272.05 o 
  -5   3   9      332.36      290.05     28.03 o 
  -4   3   9     2849.70     2324.72     95.39 o 
  -3   3   9     3987.36     3867.27    167.92 o 
  -2   3   9      171.88      113.24     19.64 o 
  -1   3   9       28.27       35.34     15.19 o 
   0   3   9     9092.69     8514.44    197.97 o 
   1   3   9     4967.64     5172.83    444.09 o 
   2   3   9     9459.10     9634.78    372.38 o 
   3   3   9      248.16      276.64     24.65 o 
   4   3   9     3416.29     3373.07    157.78 o 
   5   3   9      417.67      399.26     30.58 o 
   6   3   9     1138.49      930.99     47.66 o 
   7   3   9       47.05       63.26     20.87 o 
   8   3   9     2955.55     2895.13    144.65 o 
   9   3   9       55.87       39.93     17.75 o 
  -9   4   9      200.45      102.78     29.20 o 
  -8   4   9     2049.15     2387.96    103.08 o 
  -7   4   9       41.20       40.74     13.96 o 
  -6   4   9      304.15      310.64     28.81 o 
  -5   4   9      656.20      692.72     38.84 o 
  -4   4   9     1779.68     1918.96     82.61 o 
  -3   4   9        8.26        6.89      5.91 o 
  -2   4   9    14058.12    12393.90    458.98 o 
  -1   4   9      706.72      697.49     36.70 o 
   0   4   9     4461.38     4272.65    105.59 o 
   1   4   9       27.52       29.47     12.07 o 
   2   4   9     2441.54     2390.08    111.57 o 
   3   4   9      273.92      289.02     28.14 o 
   4   4   9     8637.08     8401.43    342.97 o 
   5   4   9      154.52      178.05     25.39 o 
   6   4   9      851.19      735.21     45.06 o 
   7   4   9       43.58       26.12     15.28 o 
   8   4   9     1051.11     1042.04     56.35 o 
  -9   5   9      171.05      237.86     30.00 o 
  -8   5   9       69.78       87.46     21.04 o 
  -7   5   9      347.56      363.69     30.65 o 
  -6   5   9     2408.29     2316.75     97.75 o 
  -5   5   9     1748.55     1826.77     73.81 o 
  -4   5   9     9549.37     8239.29    333.30 o 
  -3   5   9     1790.93     1805.87     83.24 o 
  -2   5   9      243.03      252.83     22.16 o 
  -1   5   9       58.04       57.57     10.63 o 
   0   5   9     6891.55     6662.06    163.37 o 
   1   5   9     2507.74     2604.14    212.18 o 
   2   5   9     5830.90     5761.29    251.72 o 
   3   5   9      441.86      446.55     34.93 o 
   4   5   9      328.61      290.98     29.66 o 
   5   5   9      139.08      156.52     27.51 o 
   6   5   9      877.32      949.71     49.09 o 
   7   5   9      142.82       98.35     24.88 o 
   8   5   9      807.29      803.22     52.45 o 
  -8   6   9      889.11     1042.43     51.55 o 
  -7   6   9      276.40      363.55     34.55 o 
  -6   6   9      193.22      245.32     30.85 o 
  -5   6   9      361.45      384.95     31.50 o 
  -4   6   9     2001.44     1964.54     86.55 o 
  -3   6   9     2394.83     2181.88    102.80 o 
  -2   6   9     3275.07     3022.98    148.19 o 
  -1   6   9     8230.62     8172.47    260.20 o 
   0   6   9     1807.38     1750.33     44.97 o 
   1   6   9        0.05        4.63      5.34 o 
   2   6   9      282.49      292.23     29.62 o 
   3   6   9     3163.50     3748.49    152.99 o 
   4   6   9     1518.65     1549.20     63.32 o 
   5   6   9     1514.16     1535.03     75.73 o 
   6   6   9     1507.43     1488.48     66.59 o 
   7   6   9      197.84      227.15     33.16 o 
  -6   7   9       55.17       45.69     17.42 o 
  -5   7   9     2544.54     2577.88    111.96 o 
  -4   7   9      109.20       90.86     21.40 o 
  -3   7   9      822.89      908.47     44.16 o 
  -2   7   9      491.94      626.50     38.60 o 
  -1   7   9     2459.37     2622.47     77.85 o 
   0   7   9      545.11      583.34     27.38 o 
   1   7   9     6796.07     7106.03    462.59 o 
   2   7   9      227.21      265.90     29.73 o 
   3   7   9     1706.66     1799.39     87.62 o 
   4   7   9      320.56      323.30     34.76 o 
   5   7   9       27.08       31.69     14.62 o 
   6   7   9       12.75        0.33     11.00 o 
  -5   8   9     1087.66     1222.47     57.88 o 
  -4   8   9       26.14       30.54     13.79 o 
  -3   8   9     3510.76     3312.09    149.18 o 
  -2   8   9     2401.34     2529.47    109.29 o 
  -1   8   9     3902.48     4218.37    131.33 o 
   0   8   9       76.93      101.23     28.53 o 
   1   8   9      507.91      512.95     29.52 o 
   2   8   9      227.65      193.18     35.83 o 
   3   8   9     1248.38     1397.60     65.44 o 
   4   8   9      411.64      412.87     43.79 o 
  -1   9   9      156.16      180.86     31.39 o 
   0   9   9     1662.20     1851.58     86.00 o 
 -10   0  10     1874.29     1931.54    104.94 o 
  -8   0  10     2171.20     1946.49    101.21 o 
  -6   0  10      279.47      256.51     27.80 o 
  -4   0  10     3989.21     3827.14    167.88 o 
  -2   0  10    17994.68    15808.81    564.07 o 
   0   0  10     1001.32     1032.79     81.45 o 
   2   0  10     3909.27     3548.44    156.80 o 
   4   0  10     3793.85     3532.13    147.01 o 
   6   0  10     2393.40     2339.52    104.85 o 
   8   0  10     2193.25     2336.82    110.30 o 
  -9   1  10        2.11       10.37      7.14 o 
  -8   1  10     1478.58     1450.61     46.05 o 
  -7   1  10      186.18      143.81     54.53 o 
  -6   1  10     5267.24     4958.74    155.11 o 
  -5   1  10     3146.33     2905.10    207.39 o 
  -4   1  10     6839.11     6601.21    192.48 o 
  -3   1  10     1065.90     1022.86     32.52 o 
  -2   1  10       36.57       32.03     10.14 o 
  -1   1  10     1008.77     1042.15     27.38 o 
   0   1  10    12331.88    12222.71    228.74 o 
   1   1  10     2535.96     2482.07     54.06 o 
   2   1  10     5155.69     4977.64    149.73 o 
   3   1  10       33.05       24.60      8.87 o 
   4   1  10      667.93      635.81     27.56 o 
   5   1  10        0.03        4.73      9.03 o 
   6   1  10      436.15      369.16    114.92 o 
   7   1  10       52.44       28.42     10.97 o 
   8   1  10     2465.42     2425.73     85.50 o 
   9   1  10      247.97      299.32     25.73 o 
  -9   2  10      358.42      369.62     38.11 o 
  -8   2  10     1825.19     1753.42     87.52 o 
  -7   2  10     2288.94     2263.13     92.22 o 
  -6   2  10      112.29       64.54     20.75 o 
  -5   2  10       40.64       24.97     11.50 o 
  -4   2  10     2884.80     2771.27    141.29 o 
  -3   2  10     8928.63     8205.82    339.60 o 
  -2   2  10     3080.86     3063.06    134.62 o 
  -1   2  10     5322.71     4861.78    156.03 o 
   0   2  10     1133.13     1037.18     39.27 o 
   1   2  10      461.58      509.73     23.32 o 
   2   2  10       50.65       25.31     11.51 o 
   3   2  10     3449.88     3336.91    158.36 o 
   4   2  10     3469.12     3593.79    163.99 o 
   5   2  10     1444.10     1328.10     63.14 o 
   6   2  10     4629.85     4846.21    214.33 o 
   7   2  10      795.42      821.86     49.81 o 
   8   2  10      394.08      436.00     38.14 o 
  -9   3  10        2.19       -1.97      6.40 o 
  -8   3  10     2702.76     2686.74    118.21 o 
  -7   3  10     1713.09     1530.11     72.04 o 
  -6   3  10      325.83      333.14     27.67 o 
  -5   3  10     4371.31     4124.30    180.92 o 
  -3   3  10     1457.45     1452.53     67.77 o 
  -2   3  10      175.89      188.13     23.10 o 
  -1   3  10     1840.47     1903.13     65.13 o 
   0   3  10      429.64      426.37     16.32 o 
   1   3  10     5491.65     5574.14    168.55 o 
   2   3  10     1890.57     2066.86    103.04 o 
   3   3  10     2788.93     3062.96    143.54 o 
   4   3  10     1373.91     1551.03     76.02 o 
   5   3  10       32.23       32.19     15.44 o 
   6   3  10     1450.55     1600.35     75.82 o 
   7   3  10     1484.13     1544.07     69.14 o 
   8   3  10      891.18      946.02     51.57 o 
  -8   4  10      312.40      379.76     33.92 o 
  -7   4  10     1348.14     1597.71     90.35 o 
  -6   4  10       58.01       54.24     16.27 o 
  -5   4  10     2924.31     2961.26    134.17 o 
  -4   4  10      188.30      178.23     24.59 o 
  -3   4  10     2068.17     2057.95     89.75 o 
  -2   4  10      691.38      626.54     36.37 o 
  -1   4  10     3648.58     3512.17    107.41 o 
   0   4  10      499.33      482.21     18.65 o 
   1   4  10     1342.04     1400.55     40.46 o 
   2   4  10      709.96      671.16     39.90 o 
   3   4  10     1547.82     1545.43     67.45 o 
   4   4  10       30.15       27.26     13.80 o 
   5   4  10     8331.16     8228.62    341.24 o 
   6   4  10      216.10      210.48     28.89 o 
   7   4  10     2098.80     2214.04     97.17 o 
  -8   5  10      980.44     1083.34     53.52 o 
  -7   5  10     7575.66     7505.52    330.10 o 
  -6   5  10     3023.98     2757.12    131.10 o 
  -5   5  10     1446.47     1634.54     81.79 o 
  -4   5  10      385.58      462.29     32.69 o 
  -3   5  10       28.97       17.08     10.02 o 
  -2   5  10        2.67        7.55      8.86 o 
  -1   5  10      324.08      306.95     22.29 o 
   0   5  10      821.10      791.58     23.27 o 
   1   5  10     4409.66     4597.71    133.28 o 
   2   5  10     2023.87     2368.92    116.91 o 
   3   5  10     6762.20     7199.68    291.83 o 
   4   5  10      601.00      632.55     39.89 o 
   5   5  10      224.57      253.63     30.55 o 
   6   5  10      356.10      357.54     37.61 o 
   7   5  10     2706.27     2609.69    124.61 o 
  -7   6  10      401.77      429.50     40.96 o 
  -6   6  10      301.16      394.70     35.24 o 
  -5   6  10      860.46      911.46     46.86 o 
  -4   6  10     2984.45     2918.14    127.51 o 
  -3   6  10     1319.93     1255.85     57.18 o 
  -2   6  10      971.12     1081.95     47.72 o 
  -1   6  10      993.82     1035.32     34.45 o 
   0   6  10     2648.05     2782.83     94.72 o 
   1   6  10      457.87      500.63     25.39 o 
   2   6  10       96.53       87.70     21.88 o 
   3   6  10     1148.27     1272.82     72.81 o 
   4   6  10     6647.68     6587.14    304.43 o 
   5   6  10     1066.05     1054.16     56.03 o 
   6   6  10     4320.49     4636.44    231.43 o 
  -5   7  10     1070.43     1300.81     68.33 o 
  -4   7  10      241.35      249.89     30.39 o 
  -3   7  10      161.97      216.58     28.51 o 
  -2   7  10        9.94       21.67      9.52 o 
  -1   7  10     1045.01     1175.41     43.22 o 
   0   7  10     1516.72     1669.75    167.29 o 
   1   7  10      808.79      922.66     35.13 o 
   2   7  10     6080.97     6828.07    306.13 o 
   3   7  10       12.86       14.12     12.80 o 
   4   7  10      930.70      921.69     53.63 o 
  -3   8  10      377.77      379.01     39.11 o 
  -2   8  10     6233.06     6554.42    287.10 o 
  -1   8  10       53.33       61.41     16.60 o 
   0   8  10     1051.51     1213.32     53.46 o 
   1   8  10      189.52      215.95     34.88 o 
   2   8  10      221.70      252.70     35.16 o 
  -9   0  11     3898.58     3852.61    168.88 o 
  -7   0  11       22.35       21.18     11.66 o 
  -5   0  11      897.31      926.74     46.83 o 
  -3   0  11     2124.16     1964.70    101.83 o 
  -1   0  11     7543.66     7144.26    211.99 o 
   1   0  11      779.75      779.37     27.98 o 
   3   0  11     5088.20     5452.05    238.94 o 
   5   0  11    13037.24    12565.18    489.36 o 
   7   0  11      951.74     1007.83     51.17 o 
  -9   1  11     1080.93     1040.56     38.76 o 
  -8   1  11     1463.05     1436.79     42.56 o 
  -7   1  11     2682.32     2679.87     83.50 o 
  -6   1  11       26.76       15.68      8.22 o 
  -5   1  11     3540.74     3444.60    105.95 o 
  -4   1  11       39.59       32.82      9.94 o 
  -3   1  11       91.72       59.88     12.86 o 
  -2   1  11      156.10      181.34     15.68 o 
  -1   1  11      471.43      472.94     19.66 o 
   0   1  11      403.59      408.18     27.42 o 
   1   1  11     6317.77     6360.74    195.81 o 
   2   1  11     3443.97     3220.51    106.27 o 
   3   1  11     4992.38     5307.17    227.50 o 
   4   1  11       53.79       41.80     25.39 o 
   5   1  11      791.94      801.60     58.32 o 
   6   1  11      499.70      525.42     27.89 o 
   7   1  11     3064.66     3214.24    111.81 o 
   8   1  11      138.09      111.68     19.55 o 
  -8   2  11      517.36      567.32     41.09 o 
  -7   2  11      828.52      756.42     49.01 o 
  -6   2  11      635.12      657.34     40.09 o 
  -5   2  11      353.35      360.10     32.99 o 
  -4   2  11     2243.63     2155.24    109.80 o 
  -3   2  11     5589.22     5116.77    207.33 o 
  -2   2  11     3018.03     3082.85    142.38 o 
  -1   2  11     1962.78     2010.39     68.80 o 
   0   2  11     5179.18     5083.10    167.88 o 
   1   2  11       17.37       15.33      8.21 o 
   2   2  11     2152.69     2170.79    102.33 o 
   3   2  11      551.76      569.13     41.53 o 
   4   2  11     4468.04     4624.55    191.63 o 
   5   2  11      876.57      896.50     46.92 o 
   6   2  11     2583.13     2749.45    151.99 o 
   7   2  11      693.06      748.12     45.30 o 
  -8   3  11     2302.19     2277.28    107.98 o 
  -7   3  11      193.40      208.68     27.05 o 
  -6   3  11     5013.72     4818.57    226.89 o 
  -5   3  11     2593.38     2632.66    117.71 o 
  -4   3  11     1403.43     1325.96     51.91 o 
  -3   3  11       39.29       33.84     13.14 o 
  -2   3  11      377.55      429.53     29.38 o 
  -1   3  11     2727.35     2783.47     90.50 o 
   0   3  11     3717.15     3681.98    194.63 o 
   1   3  11      159.72      160.73     16.96 o 
   2   3  11     5512.18     6063.77    266.47 o 
   3   3  11       19.63       16.58     13.14 o 
   4   3  11      210.78      212.14     28.40 o 
   5   3  11      265.57      321.05     30.75 o 
   6   3  11     2738.49     2601.79    133.58 o 
   7   3  11       85.81      119.40     29.93 o 
  -7   4  11       55.17       57.35     16.93 o 
  -6   4  11      156.67      184.58     26.20 o 
  -5   4  11        2.84        2.46     10.50 o 
  -4   4  11     7161.61     6674.40    262.49 o 
  -3   4  11      362.60      376.42     30.35 o 
  -2   4  11     6001.34     5632.02    239.19 o 
  -1   4  11      236.42      233.61     19.98 o 
   0   4  11      276.25      297.72     16.42 o 
   1   4  11     1299.57     1405.59     47.55 o 
   2   4  11     2524.64     2776.59    146.45 o 
   3   4  11        4.91        6.56     11.65 o 
   4   4  11     2169.48     2254.09    116.49 o 
   5   4  11      332.94      401.57     34.94 o 
   6   4  11     5965.00     6432.85    295.21 o 
  -6   5  11     5904.40     5448.37    247.15 o 
  -5   5  11     1448.92     1431.67     70.59 o 
  -4   5  11     2640.48     2608.72    117.60 o 
  -3   5  11       15.38       98.50     23.31 o 
  -2   5  11     1523.00     1480.40     62.11 o 
  -1   5  11      153.97      173.38     22.00 o 
   0   5  11     5855.64     5831.52    217.19 o 
   1   5  11     1732.74     1864.00     66.03 o 
   2   5  11     1342.12     1508.92     79.33 o 
   3   5  11        7.13       20.02     15.92 o 
   4   5  11      718.85      814.27     48.69 o 
   5   5  11      340.16      285.81     37.09 o 
  -5   6  11       65.18       67.23     22.52 o 
  -4   6  11      359.40      420.17     35.62 o 
  -3   6  11     8068.90     7616.40    314.97 o 
  -2   6  11     1871.27     1940.34     92.22 o 
  -1   6  11     1561.28     1771.75     83.48 o 
   0   6  11      640.44      710.61     30.40 o 
   1   6  11      774.65      883.18     35.07 o 
   2   6  11       62.09       52.43     19.07 o 
   3   6  11      763.66      822.72     48.06 o 
   4   6  11       34.33       37.28     15.27 o 
  -3   7  11      169.93      108.46     28.02 o 
  -2   7  11      189.95      206.82     30.02 o 
  -1   7  11     2158.11     2284.04     64.65 o 
   0   7  11       19.38       13.34      7.95 o 
   1   7  11     4024.77     4555.79    239.24 o 
   2   7  11     1642.19     2016.42     90.85 o 
  -6   0  12      188.76      248.08     26.39 o 
  -4   0  12     7177.74     7020.66    310.04 o 
  -2   0  12     2160.35     2105.60    111.75 o 
   0   0  12      244.05      259.98     19.57 o 
   2   0  12      581.39      592.41     35.88 o 
   4   0  12     2148.68     2283.58     92.46 o 
   6   0  12     4006.33     4348.12    201.80 o 
  -7   1  12     1690.09     1698.88     53.80 o 
  -6   1  12     4998.63     4750.04    149.56 o 
  -5   1  12     2177.36     2249.52     77.15 o 
  -4   1  12     1130.81     1083.41     37.73 o 
  -3   1  12      602.33      591.70     26.90 o 
  -2   1  12     2717.85     2858.20     86.93 o 
  -1   1  12     1552.74     1560.24     33.14 o 
   0   1  12     3823.43     3888.37     87.69 o 
   1   1  12       34.37       35.16      8.36 o 
   2   1  12     2244.31     2118.52     76.11 o 
   3   1  12     1026.67     1101.77     41.40 o 
   4   1  12      177.20      102.36     18.66 o 
   5   1  12      426.35      409.02     49.22 o 
   6   1  12     1182.50     1214.06     44.53 o 
  -7   2  12      858.70      885.60     51.69 o 
  -6   2  12      386.87      345.58     33.99 o 
  -5   2  12     2652.15     2596.40    123.45 o 
  -4   2  12     1968.81     1959.01     70.96 o 
  -3   2  12     6074.77     6659.80    292.93 o 
  -2   2  12     3084.57     3024.87    139.63 o 
  -1   2  12      174.98      188.98     19.33 o 
   0   2  12     2080.38     2067.47     52.45 o 
   1   2  12        9.32       24.37      8.78 o 
   2   2  12     1871.42     2026.06    102.45 o 
   3   2  12      257.92      310.10     29.26 o 
   4   2  12     2875.46     2849.80    138.09 o 
   5   2  12     1984.97     2297.65    106.78 o 
   6   2  12      903.45     1030.58     54.10 o 
  -7   3  12     2950.26     2965.52    135.33 o 
  -6   3  12        4.61       -1.97      7.71 o 
  -5   3  12     3285.83     3273.64    152.13 o 
  -4   3  12      622.36      568.76     39.23 o 
  -3   3  12      319.70      319.90     31.46 o 
  -2   3  12      179.67      196.94     27.87 o 
  -1   3  12     2928.78     2982.72     90.50 o 
   0   3  12      547.39      564.80     26.27 o 
   1   3  12     3908.96     4220.04    475.86 o 
   2   3  12     3326.42     3618.15    170.56 o 
   3   3  12     1622.18     1862.67     92.56 o 
   4   3  12       58.08       70.67     20.22 o 
   5   3  12       54.47       52.42     20.38 o 
   6   3  12      250.71      277.50     32.04 o 
  -5   4  12      225.32      229.64     30.05 o 
  -4   4  12      167.26      161.71     30.17 o 
  -3   4  12     1425.68     1452.07     57.46 o 
  -2   4  12      337.54      388.11     33.79 o 
  -1   4  12     7733.59     8108.06    243.55 o 
   0   4  12       28.92       27.03      8.83 o 
   1   4  12       27.58       29.73     13.79 o 
   2   4  12       61.76       64.76     23.18 o 
   3   4  12     4871.28     5417.82    244.46 o 
   4   4  12        5.21       27.57     12.31 o 
   5   4  12     3057.96     3435.44    153.21 o 
  -5   5  12     1226.08     1243.11     59.61 o 
  -4   5  12      123.68       76.72     21.40 o 
  -3   5  12     1052.07     1061.93     53.99 o 
  -2   5  12      250.86      286.82     31.89 o 
  -1   5  12     1637.76     1819.94     52.19 o 
   0   5  12     1839.85     1966.88    125.88 o 
   1   5  12     5756.21     6177.49    248.52 o 
   2   5  12     1322.17     1456.78     77.98 o 
   3   5  12     2029.02     2274.10     96.42 o 
   4   5  12       23.08        0.33     10.18 o 
  -3   6  12     1680.49     1900.18     88.53 o 
  -2   6  12     1845.56     1894.79    100.78 o 
  -1   6  12     2198.45     2432.04     84.47 o 
   0   6  12      794.12      917.41     38.64 o 
   1   6  12        7.44       16.45      9.11 o 
   2   6  12     1083.27     1279.98     72.38 o 
  -5   0  13      787.83      820.71     47.42 o 
  -3   0  13     6668.90     5995.08    257.38 o 
  -1   0  13     8271.20     8461.02    246.02 o 
   1   0  13      197.75      202.58     20.20 o 
   3   0  13     5945.34     6356.86    276.54 o 
   5   0  13     1493.20     1509.20     63.76 o 
  -6   1  13       25.13       28.18      9.22 o 
  -5   1  13     2120.76     2071.72     63.74 o 
  -4   1  13     1035.34     1065.36     64.02 o 
  -3   1  13      515.35      586.66     59.25 o 
  -2   1  13       11.85       11.47      7.85 o 
  -1   1  13     3557.97     3534.03     77.77 o 
   0   1  13     2526.58     2654.76     59.60 o 
   1   1  13     6350.45     6660.41    165.14 o 
   2   1  13     1553.61     1597.51     55.99 o 
   3   1  13      771.27      791.48     56.04 o 
   4   1  13      849.48      860.57     35.51 o 
   5   1  13      590.83      640.71     30.22 o 
  -5   2  13     1757.92     1749.18     80.85 o 
  -4   2  13      115.56       60.25     17.12 o 
  -3   2  13     1680.13     1758.16     80.96 o 
  -2   2  13     3172.42     3029.65    149.68 o 
  -1   2  13       97.49       74.78     16.46 o 
   0   2  13       20.91       10.74      7.77 o 
   1   2  13       54.98       65.16     15.51 o 
   2   2  13     2378.36     2634.95    105.41 o 
   3   2  13     1243.76     1394.06     63.58 o 
   4   2  13     1710.48     1778.56     84.69 o 
  -5   3  13       24.78       52.54     16.09 o 
  -4   3  13     1838.03     1658.88     86.35 o 
  -3   3  13      303.05      279.10     31.60 o 
  -2   3  13     1192.59     1269.62     55.89 o 
  -1   3  13      117.27      108.86     15.54 o 
   0   3  13     3114.79     3225.55    143.77 o 
   1   3  13        1.02        1.56      7.38 o 
   2   3  13     3837.24     4193.54    190.49 o 
   3   3  13      620.46      667.05     48.71 o 
   4   3  13        1.90       -6.56     10.50 o 
  -4   4  13     6274.17     5707.89    231.98 o 
  -3   4  13      381.01      437.10     37.79 o 
  -2   4  13     2192.06     2177.83     84.67 o 
  -1   4  13        4.24       -2.30      6.86 o 
   0   4  13      153.29      182.45     62.28 o 
   1   4  13       77.07       58.33     14.97 o 
   2   4  13       24.73       25.62     15.93 o 
  -1   5  13      827.52      940.61     35.80 o 
   0   5  13      824.15      886.79     36.11 o 
  -2   0  14     1947.73     1959.99    103.48 o 
   0   0  14      144.45      157.04     58.15 o 
   2   0  14     1231.22     1309.00     60.13 o 
  -3   1  14       84.30       80.93     20.72 o 
  -2   1  14      400.55      456.20     28.44 o 
  -1   1  14      151.85      125.62     18.74 o 
   0   1  14     1619.41     1709.26     52.25 o 
   1   1  14      422.66      513.93     20.02 o 
   2   1  14     1771.64     1925.26     73.91 o 
  -3   2  14      964.78     1033.39     54.50 o 
  -2   2  14     2034.11     2180.83     93.11 o 
  -1   2  14      409.70      450.78     39.15 o 
   0   2  14       35.71       30.19     11.42 o 
   1   2  14       70.74       39.58     11.63 o 
                                                 
